# Supplementary material for: 2-(Benzotriazol-1-ylmethyl­amino)­benzoic acid
Source: Acta Crystallogr Sect E Struct Rep Online. 2008 Mar 20;64(Pt 4):o735. doi: 10.1107/S160053680800740X (PMC2960979; doi:10.1107/S160053680800740X)
Supplement: Supplementary file 2 [file e-64-0o735-Isup2.hkl]

# 
# h,k,l, Fc-squared, Fo-squared, sigma(Fo-squared) and status flag 
# 
data_I
_shelx_title ' A in P2(1)/c' 
_shelx_refln_list_code          4 
_shelx_F_calc_maximum      165.75 
_exptl_crystal_F_000       560.00 
_reflns_d_resolution_high  0.8255 
 
loop_ 
 _symmetry_equiv_pos_as_xyz 
 'x, y, z' 
 '-x, y+1/2, -z+1/2' 
 '-x, -y, -z' 
 'x, -y-1/2, z-1/2' 
 
_cell_length_a    10.2250 
_cell_length_b    15.6689 
_cell_length_c     8.0980 
_cell_angle_alpha  90.000 
_cell_angle_beta   97.671 
_cell_angle_gamma  90.000 
 
_shelx_F_squared_multiplier     1.000 
 
loop_ 
 _refln_index_h 
 _refln_index_k 
 _refln_index_l 
 _refln_F_squared_calc 
 _refln_F_squared_meas 
 _refln_F_squared_sigma 
 _refln_observed_status 
   2   0   0     1929.89     1961.87     18.30 o 
   3   0   0     2588.16     2578.01     22.91 o 
   4   0   0       56.43       55.30      4.84 o 
   5   0   0     3901.79     3741.66     46.66 o 
   6   0   0      270.01      261.65      8.58 o 
   7   0   0       88.56       74.65      6.10 o 
   8   0   0      772.89      744.67     16.95 o 
   9   0   0        0.03       -1.17      5.79 o 
  10   0   0      297.42      278.20     30.67 o 
  11   0   0      132.06      141.42     23.62 o 
  12   0   0       52.66       48.20     17.85 o 
   1   1   0       89.61       88.88      3.67 o 
   2   1   0     3149.98     2921.45     14.02 o 
   3   1   0       17.87       14.00      2.00 o 
   4   1   0     1258.97     1237.35     18.67 o 
   5   1   0       90.32      112.01      4.43 o 
   6   1   0       64.39       88.02      4.50 o 
   7   1   0       29.55       39.71      4.40 o 
   8   1   0        3.90       -0.30      3.14 o 
   9   1   0        1.84        6.28      4.38 o 
  10   1   0        2.05        2.39      4.68 o 
  11   1   0        0.08        1.88      5.13 o 
  12   1   0        4.16        5.28      7.85 o 
   0   2   0    10786.94     9930.89     85.32 o 
   1   2   0      224.12      211.68      3.74 o 
   2   2   0      333.69      283.84      5.28 o 
   3   2   0      754.17      755.64      8.77 o 
   4   2   0      354.57      366.20      6.81 o 
   5   2   0      891.94      878.85     11.33 o 
   6   2   0      172.70      179.13      6.46 o 
   7   2   0        4.60        5.46      2.96 o 
   8   2   0      496.43      519.90     12.94 o 
   9   2   0        4.21        4.52      4.19 o 
  10   2   0      199.14      190.91     13.75 o 
  11   2   0        8.23       14.21      6.33 o 
  12   2   0       67.70       62.34     10.38 o 
   1   3   0       23.98       27.82      2.20 o 
   2   3   0      403.83      413.67      6.93 o 
   3   3   0      260.14      277.41      5.59 o 
   4   3   0      381.05      375.35      6.95 o 
   5   3   0       29.85       39.04      3.45 o 
   6   3   0      153.42      177.95      6.44 o 
   7   3   0        3.16        0.63      2.94 o 
   8   3   0      318.95      302.93     10.63 o 
   9   3   0       23.87       16.54      5.00 o 
  10   3   0       11.14       16.62      6.32 o 
  11   3   0       31.29       20.55      6.87 o 
  12   3   0       43.14       43.41     10.93 o 
   0   4   0        0.94       -1.78      2.67 o 
   1   4   0     3721.13     3516.48     21.44 o 
   2   4   0      162.94      147.82      5.54 o 
   3   4   0      137.59      142.29      6.40 o 
   4   4   0      367.58      347.45      8.09 o 
   5   4   0       21.59       26.17      3.13 o 
   6   4   0      193.85      184.83      6.64 o 
   7   4   0       23.97       21.33      3.71 o 
   8   4   0      308.72      323.55     13.00 o 
   9   4   0      203.25      191.60     12.21 o 
  10   4   0      128.95      131.53     12.60 o 
  11   4   0        0.46        8.31      6.35 o 
  12   4   0       32.94       31.44     10.58 o 
   1   5   0      564.03      583.91      7.60 o 
   2   5   0       15.59       17.57      2.90 o 
   3   5   0       49.46       43.08      2.86 o 
   4   5   0      331.56      336.75      8.86 o 
   5   5   0      139.75      159.28      6.82 o 
   6   5   0        0.61       -3.74      2.49 o 
   7   5   0        0.00        1.79      4.03 o 
   8   5   0       95.23      104.67      9.01 o 
   9   5   0       88.50       98.94      9.20 o 
  10   5   0       36.36       47.17      8.59 o 
  11   5   0        0.54        5.79      6.43 o 
   0   6   0       97.42       87.63      5.56 o 
   1   6   0       34.59       29.39      2.80 o 
   2   6   0       94.89       85.45      5.49 o 
   3   6   0       90.60       84.40      3.91 o 
   4   6   0      142.44      143.65      4.98 o 
   5   6   0       13.26       15.46      2.97 o 
   6   6   0      490.56      518.69     12.87 o 
   7   6   0        4.82       -4.49      4.67 o 
   8   6   0        4.72        8.38      5.00 o 
   9   6   0       33.95       39.12      7.44 o 
  10   6   0       51.92       61.12      8.57 o 
  11   6   0        6.04        4.25      6.04 o 
   1   7   0       52.03       62.59      3.74 o 
   2   7   0      716.51      715.42     12.04 o 
   3   7   0      480.69      466.18      8.02 o 
   4   7   0      200.18      201.51      7.73 o 
   5   7   0      187.70      221.82      8.61 o 
   6   7   0        0.32       -3.78      3.21 o 
   7   7   0      731.39      731.48     21.32 o 
   8   7   0       24.16       24.22      7.24 o 
   9   7   0       95.76       86.95     10.03 o 
  10   7   0        5.58        5.38      5.35 o 
  11   7   0       26.73       42.45     15.50 o 
   0   8   0      847.45      774.73     15.62 o 
   1   8   0        1.01       -0.16      2.22 o 
   2   8   0       46.93       51.87      3.78 o 
   3   8   0       70.92       73.33      5.38 o 
   4   8   0       27.34       31.39      4.60 o 
   5   8   0       57.91       81.02      6.33 o 
   6   8   0       14.11       10.64      4.62 o 
   7   8   0      278.31      282.34     13.04 o 
   8   8   0      419.25      425.56     15.50 o 
   9   8   0        0.34        3.28      5.11 o 
  10   8   0       85.33       76.30     11.42 o 
  11   8   0        2.42       15.14      9.37 o 
   1   9   0      192.49      170.81      6.24 o 
   2   9   0     1157.57     1192.58     14.21 o 
   3   9   0        0.01        1.47      3.31 o 
   4   9   0       67.71       73.08      8.26 o 
   5   9   0        4.76        5.93      3.72 o 
   6   9   0      445.89      463.76     15.14 o 
   7   9   0      289.72      320.37     14.29 o 
   8   9   0       47.59       37.07      6.71 o 
   9   9   0       38.98       26.11      7.91 o 
  10   9   0       81.17       76.87     12.24 o 
   0  10   0       24.58       10.23      4.83 o 
   1  10   0       75.97       70.94      5.06 o 
   2  10   0      514.20      524.32     12.21 o 
   3  10   0      185.61      191.85      8.65 o 
   4  10   0        0.10        0.57      4.19 o 
   5  10   0       10.01        3.23      3.77 o 
   6  10   0       27.19       25.10      5.79 o 
   7  10   0      132.24      134.68     10.52 o 
   8  10   0       19.53       15.88      9.38 o 
   9  10   0        6.16        5.53      6.09 o 
  10  10   0       16.51       21.50      8.05 o 
   1  11   0       16.34        6.45      4.13 o 
   2  11   0      145.91      143.80      8.12 o 
   3  11   0       63.90       64.11      6.39 o 
   4  11   0       17.09       17.01      4.32 o 
   5  11   0       11.12        8.11      4.12 o 
   6  11   0       39.49       34.46      6.73 o 
   7  11   0       27.65       19.13      8.41 o 
   8  11   0       47.40       36.03     17.64 o 
   9  11   0        0.14        5.19      6.07 o 
  10  11   0       47.90       49.95     12.43 o 
   0  12   0        4.08        0.26      4.81 o 
   1  12   0       52.14       45.24      5.60 o 
   2  12   0      124.73      123.19      8.83 o 
   3  12   0       82.40       86.31      7.28 o 
   4  12   0       52.58       41.84      5.78 o 
   5  12   0        1.04        6.43      4.30 o 
   6  12   0        2.31       -1.33      5.40 o 
   7  12   0       25.51       23.09      7.81 o 
   8  12   0       20.82       22.11      7.91 o 
   9  12   0       14.94       10.86      7.72 o 
   1  13   0      172.51      173.38     10.59 o 
   2  13   0      128.19      137.20      8.56 o 
   3  13   0        0.04       -4.24      3.51 o 
   4  13   0       88.47       92.03      7.67 o 
   5  13   0       53.48       50.62      9.98 o 
   6  13   0        4.43        2.15      5.91 o 
   7  13   0        6.07       12.90      7.44 o 
   8  13   0       29.85       19.74      8.40 o 
   0  14   0      110.48      113.64     13.19 o 
   1  14   0       88.61       75.43      8.04 o 
   2  14   0      106.66      119.92      8.25 o 
   3  14   0        1.16        4.10      3.73 o 
   4  14   0       15.76       22.34      7.63 o 
   5  14   0        2.27        6.60      6.55 o 
   6  14   0        3.73       -0.10      9.85 o 
   7  14   0        0.87        2.60      6.78 o 
   8  14   0        9.20       11.61      7.81 o 
   1  15   0       15.44       13.81      6.96 o 
   2  15   0        5.65        8.96      4.60 o 
   3  15   0      116.75      136.28     10.63 o 
   4  15   0        5.47        9.06      5.60 o 
   5  15   0        6.42       -0.23      5.72 o 
   6  15   0       13.64        7.43      6.41 o 
   7  15   0        0.03        1.22      6.88 o 
   0  16   0       16.02       24.81      9.34 o 
   1  16   0        0.01        6.69      4.47 o 
   2  16   0       16.43       16.48      6.75 o 
   3  16   0        0.01        1.89      5.08 o 
   4  16   0        2.39        2.22      7.08 o 
   5  16   0        0.48        3.18      6.44 o 
   6  16   0        0.91        6.06      6.62 o 
   1  17   0        3.17       -1.28     11.75 o 
   2  17   0        0.20       -0.28      5.45 o 
   3  17   0        5.98       12.03      5.85 o 
   4  17   0        0.28       15.86      9.89 o 
   5  17   0        0.30       15.15      6.63 o 
   0  18   0        3.93       -5.18      9.60 o 
   1  18   0        1.19        4.01      6.81 o 
   2  18   0        5.15        7.52     12.39 o 
   3  18   0        8.65       23.63      8.41 o 
 -12   1   1      138.10      149.19     17.96 o 
 -11   1   1        5.69       -1.10      4.97 o 
 -10   1   1       66.35       46.33      7.76 o 
  -9   1   1      149.00      153.23      7.15 o 
  -8   1   1      518.73      483.46     10.37 o 
  -7   1   1        8.70       10.03      2.97 o 
  -6   1   1       37.67       36.36      3.85 o 
  -5   1   1       21.66       24.72      3.09 o 
  -4   1   1      748.09      780.28      9.97 o 
  -3   1   1        5.06        6.72      2.03 o 
  -2   1   1      605.03      596.37      6.33 o 
  -1   1   1     8449.77     7608.27     49.06 o 
   0   1   1       64.57       59.91      3.90 o 
   1   1   1      930.23      870.99      8.04 o 
   2   1   1     4156.65     3897.42     21.98 o 
   3   1   1     1326.05     1223.60     12.76 o 
   4   1   1      128.70      136.92      3.88 o 
   5   1   1       43.57       52.67      3.26 o 
   6   1   1      442.10      424.03      7.93 o 
   7   1   1       20.53       20.11      4.36 o 
   8   1   1       16.34       25.14      6.54 o 
   9   1   1       12.59        6.59      7.54 o 
  10   1   1       41.19       43.87      6.92 o 
  11   1   1        8.91       -0.63      5.78 o 
  12   1   1        0.23        7.87      8.42 o 
 -12   2   1        0.01        1.63      7.87 o 
 -11   2   1       34.53       27.09      7.10 o 
 -10   2   1       97.20       94.62      8.80 o 
  -9   2   1       90.29       87.62      6.60 o 
  -8   2   1        2.35       -0.63      2.89 o 
  -7   2   1        9.23       12.37      3.18 o 
  -6   2   1      345.37      357.76      7.86 o 
  -5   2   1      770.73      771.37     10.81 o 
  -4   2   1       41.33       40.07      3.52 o 
  -3   2   1      310.90      294.73      5.57 o 
  -2   2   1      489.27      447.06      9.04 o 
  -1   2   1     3256.07     2934.71     17.39 o 
   0   2   1      272.75      255.28      3.85 o 
   1   2   1     4277.65     4182.63     24.13 o 
   2   2   1     3135.19     2954.96     19.38 o 
   3   2   1      121.40      138.20      6.86 o 
   4   2   1     1461.26     1531.40     13.49 o 
   5   2   1     1171.98     1292.23     13.68 o 
   6   2   1      411.14      447.38      7.96 o 
   7   2   1      528.73      536.64     12.66 o 
   8   2   1       43.53       46.68      6.35 o 
   9   2   1       29.28       22.33      5.55 o 
  10   2   1       88.72       95.45     18.14 o 
  11   2   1       30.00       29.91      8.13 o 
 -12   3   1        3.81       11.84     15.49 o 
 -11   3   1       28.00       31.70      8.08 o 
 -10   3   1        2.27        1.98      4.28 o 
  -9   3   1       19.00       20.50      5.40 o 
  -8   3   1       33.58       40.17      4.89 o 
  -7   3   1       52.04       50.08      4.69 o 
  -6   3   1      242.25      254.59      8.84 o 
  -5   3   1      105.07      103.77      5.32 o 
  -4   3   1      728.98      729.33      8.93 o 
  -3   3   1      532.74      497.68      7.74 o 
  -2   3   1     4642.59     4318.12     30.01 o 
  -1   3   1     7798.01     7426.11     65.13 o 
   0   3   1     2570.68     2479.39     15.05 o 
   1   3   1     1126.50     1070.32     10.00 o 
   2   3   1      247.02      250.39      6.05 o 
   3   3   1      128.18      140.68      5.30 o 
   4   3   1      985.34      940.88     11.22 o 
   5   3   1       93.05       99.22      5.13 o 
   6   3   1      438.67      437.90      9.07 o 
   7   3   1        3.48        1.40      4.62 o 
   8   3   1        3.08       -0.17      3.53 o 
   9   3   1       41.97       26.22      7.23 o 
  10   3   1        1.19        2.33      6.59 o 
  11   3   1        7.21        3.40      5.90 o 
 -12   4   1        0.02        2.58      8.06 o 
 -11   4   1       38.35       31.07      9.45 o 
 -10   4   1       69.58       83.06      8.77 o 
  -9   4   1      595.34      587.51     17.12 o 
  -8   4   1      533.75      512.94     13.10 o 
  -7   4   1      500.89      484.70     12.19 o 
  -6   4   1      208.63      215.92      6.94 o 
  -5   4   1      229.65      229.34      7.65 o 
  -4   4   1       39.13       42.29      3.03 o 
  -3   4   1     1274.20     1253.65     13.73 o 
  -2   4   1      731.32      685.52      9.31 o 
  -1   4   1    11441.54    10439.42     47.17 o 
   0   4   1    14393.50    13782.55     49.35 o 
   1   4   1     1127.28     1017.94      9.78 o 
   2   4   1        4.47        3.56      2.00 o 
   3   4   1       26.04       24.76      3.59 o 
   4   4   1      108.05      109.65      5.08 o 
   5   4   1      359.88      382.34      7.91 o 
   6   4   1       59.68       69.77      5.91 o 
   7   4   1      441.00      450.58     12.03 o 
   8   4   1       10.36        6.60      4.26 o 
   9   4   1        5.71        4.67      5.49 o 
  10   4   1      160.20      132.03     13.03 o 
  11   4   1       24.10       29.30      8.03 o 
 -11   5   1      106.99      112.88     15.66 o 
 -10   5   1       60.08       58.85      8.27 o 
  -9   5   1       22.38       29.89      6.35 o 
  -8   5   1      304.60      298.76     10.99 o 
  -7   5   1      498.63      482.29     12.39 o 
  -6   5   1     1316.81     1324.45     18.80 o 
  -5   5   1       26.98       29.23      3.08 o 
  -4   5   1      813.94      829.59     12.79 o 
  -3   5   1     1560.65     1594.57     16.36 o 
  -2   5   1     2471.18     2264.43     18.39 o 
  -1   5   1     1006.16     1027.67     11.45 o 
   0   5   1        0.00       -1.02      1.76 o 
   1   5   1      587.75      558.70      7.93 o 
   2   5   1      243.73      232.35      5.67 o 
   3   5   1      103.00      113.94      4.48 o 
   4   5   1        4.13        0.31      2.12 o 
   5   5   1      105.03      112.19      5.15 o 
   6   5   1      658.89      657.02     13.54 o 
   7   5   1      110.38      129.34     14.62 o 
   8   5   1        0.21       -2.63      3.95 o 
   9   5   1       23.39       15.13      6.00 o 
  10   5   1        0.00        4.93      5.95 o 
  11   5   1       56.06       48.09      9.63 o 
 -11   6   1       14.91        8.56      8.28 o 
 -10   6   1      134.35      140.40     13.42 o 
  -9   6   1        1.81        0.46      4.74 o 
  -8   6   1      118.00      125.92     12.78 o 
  -7   6   1       94.13       97.93      7.06 o 
  -6   6   1      167.09      181.13      8.23 o 
  -5   6   1       56.34       54.87      5.08 o 
  -4   6   1      202.60      215.73      7.45 o 
  -3   6   1     2712.62     2703.76     36.57 o 
  -2   6   1      730.12      697.31     10.79 o 
  -1   6   1      336.10      346.55      6.40 o 
   0   6   1      424.52      416.62      7.29 o 
   1   6   1      377.06      368.21      7.07 o 
   2   6   1      187.43      184.47      5.62 o 
   3   6   1      231.74      247.55      6.29 o 
   4   6   1      104.18      108.52      4.96 o 
   5   6   1      376.03      364.73      8.37 o 
   6   6   1       23.86       30.19      5.75 o 
   7   6   1      263.15      259.07     12.17 o 
   8   6   1        3.80       11.34      4.50 o 
   9   6   1       14.39        7.22      5.61 o 
  10   6   1       11.59       10.67     12.44 o 
  11   6   1        0.55        1.14      6.43 o 
 -11   7   1        4.19       -4.45      5.71 o 
 -10   7   1        0.05        6.36      6.44 o 
  -9   7   1      190.78      188.86     14.61 o 
  -8   7   1      143.04      156.63     10.47 o 
  -7   7   1      218.41      224.20      9.81 o 
  -6   7   1      361.12      385.90     11.20 o 
  -5   7   1       41.25       36.44      4.78 o 
  -4   7   1      126.03      139.66      6.70 o 
  -3   7   1     1551.00     1622.31     18.38 o 
  -2   7   1      251.97      268.95      7.79 o 
  -1   7   1      241.15      262.67      6.84 o 
   0   7   1      187.04      186.82      5.64 o 
   1   7   1        0.00       -0.09      2.01 o 
   2   7   1       26.36       34.36      3.35 o 
   3   7   1      366.32      353.30      7.65 o 
   4   7   1      592.29      649.42     10.62 o 
   5   7   1      207.38      214.34     10.40 o 
   6   7   1      405.45      420.01     14.15 o 
   7   7   1       68.20       66.91      7.72 o 
   8   7   1      217.06      231.03     14.73 o 
   9   7   1      154.09      168.28     12.10 o 
  10   7   1        5.65        1.19      5.73 o 
  11   7   1      138.11      170.73     15.90 o 
 -11   8   1        0.58       -4.23      6.24 o 
 -10   8   1       57.07       43.66      9.64 o 
  -9   8   1       14.03        4.95      5.94 o 
  -8   8   1       32.55       23.13      7.05 o 
  -7   8   1       19.18       12.56      4.54 o 
  -6   8   1      138.13      151.37      8.70 o 
  -5   8   1        0.11        0.08      3.29 o 
  -4   8   1       40.55       43.66      7.09 o 
  -3   8   1       12.58       12.47      3.36 o 
  -2   8   1      430.73      430.50      9.66 o 
  -1   8   1       81.90       83.49      4.46 o 
   0   8   1      540.63      504.02      9.13 o 
   1   8   1      514.78      535.82      9.48 o 
   2   8   1       39.91       45.19      3.85 o 
   3   8   1      254.48      259.41      7.14 o 
   4   8   1      297.18      340.52      9.89 o 
   5   8   1       63.41       66.98      7.37 o 
   6   8   1      165.42      168.44     10.52 o 
   7   8   1       64.05       66.48      8.75 o 
   8   8   1      289.15      282.64     14.09 o 
   9   8   1        1.97        3.63      4.78 o 
  10   8   1        3.33        8.11      5.64 o 
 -10   9   1        3.34        3.97      6.67 o 
  -9   9   1        6.36        1.69      6.25 o 
  -8   9   1        4.70       -4.39      8.30 o 
  -7   9   1       82.70       84.29     10.79 o 
  -6   9   1       20.73       20.12      7.93 o 
  -5   9   1        2.50        1.01      4.09 o 
  -4   9   1       70.39       69.95      6.05 o 
  -3   9   1       31.21       24.50      5.39 o 
  -2   9   1      155.02      165.88      7.40 o 
  -1   9   1       81.22       84.11      4.86 o 
   0   9   1      143.86      156.25      6.18 o 
   1   9   1       26.14       23.95      3.59 o 
   2   9   1      373.83      400.77      8.99 o 
   3   9   1       44.05       52.61     11.04 o 
   4   9   1       77.52       81.69      6.47 o 
   5   9   1        6.40        8.76      4.70 o 
   6   9   1       56.27       62.40      8.23 o 
   7   9   1       16.03       17.39      5.34 o 
   8   9   1        0.02        6.23      4.51 o 
   9   9   1        9.52       14.51      5.47 o 
  10   9   1       12.38       16.81      6.41 o 
 -10  10   1        0.65        0.22      6.72 o 
  -9  10   1        0.09        3.68      5.84 o 
  -8  10   1       28.08       34.94      8.81 o 
  -7  10   1       72.08       63.00      9.84 o 
  -6  10   1      371.05      371.39     14.64 o 
  -5  10   1       26.22       24.97      5.81 o 
  -4  10   1       71.77       76.74      6.31 o 
  -3  10   1      196.19      198.03      8.55 o 
  -2  10   1       84.64       91.18     10.05 o 
  -1  10   1      139.43      149.56      6.36 o 
   0  10   1       42.51       52.60      6.28 o 
   1  10   1       66.86       55.76      4.79 o 
   2  10   1      107.13      114.30      6.11 o 
   3  10   1       23.20       21.46      4.58 o 
   4  10   1       39.03       39.09      5.35 o 
   5  10   1       80.93       78.40      8.23 o 
   6  10   1       12.81        2.35      4.66 o 
   7  10   1       83.85       83.84      9.09 o 
   8  10   1       95.08       90.86      9.88 o 
   9  10   1        0.20       -3.85      4.70 o 
  10  10   1       18.27       20.09      9.52 o 
 -10  11   1        0.27        1.93      7.42 o 
  -9  11   1        2.81       -1.22      6.85 o 
  -8  11   1        0.25        4.40      8.40 o 
  -7  11   1       46.53       39.15      8.61 o 
  -6  11   1      111.89      124.34     10.27 o 
  -5  11   1       59.75       54.75      7.58 o 
  -4  11   1       19.71       17.43      5.00 o 
  -3  11   1        9.35        6.40      5.36 o 
  -2  11   1      181.21      195.67      8.89 o 
  -1  11   1       13.45       22.93      4.84 o 
   0  11   1       17.57       19.45      3.95 o 
   1  11   1       16.21       19.56      4.03 o 
   2  11   1       33.00       35.18      5.17 o 
   3  11   1      369.46      362.56     12.17 o 
   4  11   1       17.35       12.48      4.92 o 
   5  11   1       47.07       47.68      9.47 o 
   6  11   1        0.00        0.64      4.18 o 
   7  11   1      124.56      133.28     11.08 o 
   8  11   1       26.96       17.54      8.79 o 
   9  11   1       15.14       15.85      7.85 o 
  -9  12   1        0.03       -7.26      4.84 o 
  -8  12   1        5.51        6.84      5.95 o 
  -7  12   1        4.53       -1.94      5.97 o 
  -6  12   1       65.81       58.80      9.66 o 
  -5  12   1       27.89       19.94      5.98 o 
  -4  12   1      194.05      200.05     13.32 o 
  -3  12   1      193.42      192.93      9.54 o 
  -2  12   1      182.06      184.74      9.02 o 
  -1  12   1       25.29       22.24      9.65 o 
   0  12   1        2.50       -0.48      4.78 o 
   1  12   1       16.13        9.00      4.24 o 
   2  12   1      334.58      353.27     11.32 o 
   3  12   1      169.59      163.19      9.02 o 
   4  12   1       86.28       95.20      8.64 o 
   5  12   1        5.47        1.35      4.28 o 
   6  12   1      295.57      309.74     15.23 o 
   7  12   1      520.02      548.61     33.46 o 
   8  12   1        6.06        8.54      6.50 o 
   9  12   1        0.05       -3.03      5.94 o 
  -9  13   1        9.63        8.45      7.61 o 
  -8  13   1       12.28       15.34      9.49 o 
  -7  13   1       10.10        2.71     10.98 o 
  -6  13   1       13.84        6.23      6.24 o 
  -5  13   1        8.23        5.59      4.26 o 
  -4  13   1       10.74        4.20      4.53 o 
  -3  13   1        2.17        1.28      3.89 o 
  -2  13   1        5.57        6.18      3.99 o 
  -1  13   1       42.52       42.76      5.78 o 
   0  13   1      110.19      110.02      8.96 o 
   1  13   1       80.16       80.30      8.06 o 
   2  13   1       11.33       12.37      4.45 o 
   3  13   1        4.43        2.81      3.69 o 
   4  13   1        9.27        7.76      4.57 o 
   5  13   1       17.23        6.15      5.24 o 
   6  13   1        1.08       -1.64      4.84 o 
   7  13   1        2.26        0.75      5.37 o 
   8  13   1      111.89      112.61     13.93 o 
  -8  14   1        0.95       12.77      7.68 o 
  -7  14   1        6.30       18.21      7.98 o 
  -6  14   1       10.56       17.05      7.43 o 
  -5  14   1        3.81       11.90      5.19 o 
  -4  14   1        2.55        0.04      5.44 o 
  -3  14   1      234.70      239.11     14.99 o 
  -2  14   1      181.81      162.56     11.01 o 
  -1  14   1      151.75      151.07     10.42 o 
   0  14   1       12.73       25.44      6.45 o 
   1  14   1      137.14      151.55     10.32 o 
   2  14   1       12.71       11.00      4.43 o 
   3  14   1      188.37      169.59      9.55 o 
   4  14   1      230.17      208.55     16.54 o 
   5  14   1       45.64       44.25      7.18 o 
   6  14   1       14.79        8.71      6.85 o 
   7  14   1       15.23       14.17      7.53 o 
   8  14   1        0.25        3.61      7.06 o 
  -7  15   1        2.25        5.50      8.46 o 
  -6  15   1       12.35        3.60      9.77 o 
  -5  15   1        1.65       11.10      6.28 o 
  -4  15   1        2.82       17.06      5.21 o 
  -3  15   1       51.46       42.08      6.98 o 
  -2  15   1        0.45       -0.27      4.57 o 
  -1  15   1        6.95        8.24      5.30 o 
   0  15   1       29.81       25.14      5.78 o 
   1  15   1       12.93       11.85      5.20 o 
   2  15   1       25.54       33.02      6.11 o 
   3  15   1       31.04       30.06      6.00 o 
   4  15   1        6.93        5.11      5.00 o 
   5  15   1        3.77        0.70      7.03 o 
   6  15   1        4.50        5.27      6.50 o 
   7  15   1        3.41       -0.14      6.49 o 
  -6  16   1        0.75        0.82      7.23 o 
  -5  16   1       37.39       43.20      9.46 o 
  -4  16   1        1.28        1.51      4.94 o 
  -3  16   1        6.77       13.24      5.50 o 
  -2  16   1       12.64        8.28      8.39 o 
  -1  16   1        9.02        7.55      5.49 o 
   0  16   1       16.78       13.61      6.70 o 
   1  16   1        0.26        7.88      4.71 o 
   2  16   1       17.93       15.49      4.91 o 
   3  16   1        0.19        1.48      8.87 o 
   4  16   1        1.67       -1.42      5.65 o 
   5  16   1        0.00        1.70      6.52 o 
   6  16   1        1.24        2.61      6.87 o 
  -5  17   1        0.20        2.60      6.07 o 
  -4  17   1        0.00        6.24      5.13 o 
  -3  17   1       20.79        8.70     10.82 o 
  -2  17   1        7.24       13.71      5.85 o 
  -1  17   1        8.19       26.82     10.48 o 
   0  17   1        2.13        0.11      8.71 o 
   1  17   1        0.02       -7.07      5.53 o 
   2  17   1        1.10       -1.36      5.03 o 
   3  17   1        0.08       -2.04      5.42 o 
   4  17   1        0.18       11.55      7.98 o 
   5  17   1        7.62        3.93      7.09 o 
  -3  18   1        1.77       10.91      6.92 o 
  -2  18   1       18.01       12.54      6.37 o 
  -1  18   1        2.21        8.45     10.94 o 
   0  18   1       19.40       28.07      7.71 o 
   1  18   1        2.64       14.82      7.21 o 
   2  18   1       24.63       54.97     18.14 o 
   3  18   1        9.12       10.49     11.89 o 
 -12   0   2       79.99      124.20     23.45 o 
 -11   0   2        0.61      -11.24      7.60 o 
 -10   0   2        7.39       12.19     14.99 o 
  -9   0   2     2370.00     2271.54     35.89 o 
  -8   0   2      566.58      588.32     18.21 o 
  -7   0   2       15.92       12.92      4.89 o 
  -6   0   2      176.20      192.54      9.52 o 
  -5   0   2      367.14      397.90     12.31 o 
  -4   0   2       78.10       78.17      5.50 o 
  -3   0   2     5924.60     5634.43     39.20 o 
  -2   0   2     1091.08     1024.08     13.29 o 
  -1   0   2     1093.39      935.14     13.21 o 
   0   0   2     4951.11     4904.25     31.68 o 
   1   0   2    26957.76    25720.34    164.27 o 
   2   0   2    27472.98    26739.19    122.42 o 
   3   0   2     4312.72     4233.10     32.13 o 
   4   0   2      303.21      307.21      8.70 o 
   5   0   2      376.49      351.36     10.40 o 
   6   0   2      576.39      551.76     20.31 o 
   7   0   2       16.66       12.64      7.43 o 
   8   0   2       25.58       32.48      8.31 o 
   9   0   2      357.07      348.85     20.94 o 
  10   0   2        7.69        1.77      6.45 o 
  11   0   2        0.17       17.21      8.49 o 
 -12   1   2        0.46        9.68     10.22 o 
 -11   1   2        7.50        5.83      7.00 o 
 -10   1   2       17.63       16.77      4.19 o 
  -9   1   2      137.95      142.45      7.61 o 
  -8   1   2      343.25      348.98      9.87 o 
  -7   1   2       87.43       92.73      5.82 o 
  -6   1   2        3.58        4.81      2.71 o 
  -5   1   2       30.05       28.15      3.32 o 
  -4   1   2      591.72      592.78      9.30 o 
  -3   1   2      191.85      191.67      4.87 o 
  -2   1   2      613.72      579.71      6.91 o 
  -1   1   2     1245.19     1151.84     11.11 o 
   0   1   2     1331.72     1243.21     10.64 o 
   1   1   2     3540.57     3408.32     18.30 o 
   2   1   2       19.20       21.13      2.82 o 
   3   1   2       29.33       33.92      3.25 o 
   4   1   2      324.90      349.63      8.20 o 
   5   1   2      291.26      285.44      8.26 o 
   6   1   2       26.57       21.75      4.23 o 
   7   1   2       88.32       79.23      7.67 o 
   8   1   2       16.36       20.54      5.80 o 
   9   1   2       11.67       14.30      5.01 o 
  10   1   2        3.54        6.96      4.47 o 
  11   1   2        3.04        3.34      6.28 o 
 -12   2   2       28.79       26.74     13.29 o 
 -11   2   2       22.59       30.12      7.61 o 
 -10   2   2      248.91      235.63     10.00 o 
  -9   2   2      493.59      462.24     11.98 o 
  -8   2   2      114.46      113.91      6.30 o 
  -7   2   2        0.02       -4.31      2.88 o 
  -6   2   2      633.97      616.66     10.97 o 
  -5   2   2      295.60      311.71      7.35 o 
  -4   2   2     1277.04     1312.09     13.04 o 
  -3   2   2     2791.68     2695.31     17.42 o 
  -2   2   2       32.42       27.34      2.87 o 
  -1   2   2     1010.14      913.47     10.27 o 
   0   2   2     5242.39     5146.40     23.83 o 
   1   2   2     1607.09     1472.83     11.46 o 
   2   2   2     1146.16     1111.41     12.66 o 
   3   2   2      458.93      490.43      9.21 o 
   4   2   2     1531.70     1548.34     17.55 o 
   5   2   2      390.72      403.70     13.23 o 
   6   2   2       42.03       43.83      5.23 o 
   7   2   2       44.63       58.33      6.96 o 
   8   2   2        2.50        0.40      4.11 o 
   9   2   2       16.53       14.88      5.15 o 
  10   2   2       26.34       15.45     10.14 o 
  11   2   2        6.06        7.80      7.45 o 
 -12   3   2        4.94        9.74     10.38 o 
 -11   3   2        0.35        5.04      5.11 o 
 -10   3   2       24.24       10.82      5.40 o 
  -9   3   2      194.45      212.84      9.23 o 
  -8   3   2        3.80       -0.82      3.08 o 
  -7   3   2        0.58       -3.24      2.52 o 
  -6   3   2      125.91      120.73      6.08 o 
  -5   3   2      602.24      602.86      9.83 o 
  -4   3   2      153.17      169.96      5.11 o 
  -3   3   2     1428.43     1494.73     18.11 o 
  -2   3   2       91.98       93.89      4.14 o 
  -1   3   2     2255.48     2100.15     16.57 o 
   0   3   2      509.73      487.02      6.18 o 
   1   3   2      167.64      170.20      4.53 o 
   2   3   2      116.31      111.60      4.97 o 
   3   3   2       21.88       23.14      3.28 o 
   4   3   2       15.96       13.77      3.66 o 
   5   3   2      137.12      146.12      6.95 o 
   6   3   2      105.78      107.65      7.00 o 
   7   3   2        2.46        2.14      3.79 o 
   8   3   2        0.61        4.44      4.00 o 
   9   3   2       81.52       61.21      7.67 o 
  10   3   2        1.06       -1.28      5.50 o 
  11   3   2        2.67        7.25      9.26 o 
 -12   4   2        0.01        5.75      7.59 o 
 -11   4   2       28.97       46.86      9.65 o 
 -10   4   2      189.27      219.12     14.91 o 
  -9   4   2        0.02       -2.69      3.61 o 
  -8   4   2      366.37      346.99     10.44 o 
  -7   4   2       39.20       38.04      4.78 o 
  -6   4   2       91.72       93.71      4.99 o 
  -5   4   2      204.05      208.00      6.49 o 
  -4   4   2      273.11      302.28      5.94 o 
  -3   4   2       69.95       69.74      3.75 o 
  -2   4   2        0.11        2.55      1.96 o 
  -1   4   2      726.95      670.78      8.82 o 
   0   4   2     2757.28     2661.55     23.38 o 
   1   4   2      271.56      257.50      6.35 o 
   2   4   2      198.53      190.10      4.91 o 
   3   4   2      819.48      782.82     12.40 o 
   4   4   2       20.73       27.50      5.04 o 
   5   4   2        4.29        4.57      3.26 o 
   6   4   2       13.95       12.87      4.49 o 
   7   4   2        1.66       -1.38      3.31 o 
   8   4   2      115.20      139.43     10.10 o 
   9   4   2        3.06        2.86      4.89 o 
  10   4   2       39.91       19.90      9.59 o 
  11   4   2       51.79       34.57     14.23 o 
 -11   5   2        1.88        2.34      6.35 o 
 -10   5   2        3.65        2.12      7.22 o 
  -9   5   2        0.19        3.70      5.59 o 
  -8   5   2       53.93       40.84      6.97 o 
  -7   5   2        4.27        0.24      3.18 o 
  -6   5   2       53.02       56.52      4.95 o 
  -5   5   2        8.90        8.91      2.85 o 
  -4   5   2       32.98       43.79      3.64 o 
  -3   5   2       20.27       18.80      2.60 o 
  -2   5   2       11.52       15.89      2.49 o 
  -1   5   2       34.70       43.91      3.35 o 
   0   5   2       78.46       71.78      3.52 o 
   1   5   2       83.10       90.20      4.03 o 
   2   5   2      339.05      331.40      6.77 o 
   3   5   2      258.31      275.50      8.34 o 
   4   5   2      245.05      235.30      8.06 o 
   5   5   2       11.10       17.17      3.99 o 
   6   5   2       27.31       24.28      4.75 o 
   7   5   2       12.86        7.95      4.02 o 
   8   5   2        7.14       10.10      5.17 o 
   9   5   2       30.52       23.09      6.78 o 
  10   5   2       16.02       19.88      6.88 o 
  11   5   2       21.21       37.19      9.05 o 
 -11   6   2        0.28       -2.20      6.25 o 
 -10   6   2        0.22        5.77      6.28 o 
  -9   6   2       79.33      100.79     18.62 o 
  -8   6   2        9.36       11.19      5.08 o 
  -7   6   2        0.13       -4.48      4.85 o 
  -6   6   2       42.03       43.59      5.10 o 
  -5   6   2      110.33      117.04      6.39 o 
  -4   6   2      532.42      572.95     10.87 o 
  -3   6   2       76.14       91.39      4.78 o 
  -2   6   2      230.59      224.80      5.02 o 
  -1   6   2     1989.17     1838.33     14.95 o 
   0   6   2       14.62       18.67      2.66 o 
   1   6   2      567.26      597.32      9.26 o 
   2   6   2      179.59      185.26      5.71 o 
   3   6   2      137.70      142.62      5.38 o 
   4   6   2       34.52       39.27      6.52 o 
   5   6   2       46.17       50.38      5.33 o 
   6   6   2       33.43       34.99      5.01 o 
   7   6   2       10.37       12.36      4.72 o 
   8   6   2      145.23      148.06     12.75 o 
   9   6   2       55.60       38.27      7.82 o 
  10   6   2       18.82       23.07      7.29 o 
  11   6   2        0.00       -2.75      5.78 o 
 -11   7   2        1.94       -7.28      5.65 o 
 -10   7   2       54.42       73.27     13.78 o 
  -9   7   2        0.11       -1.20      5.27 o 
  -8   7   2      127.45      116.55     10.06 o 
  -7   7   2      123.41      128.23      9.56 o 
  -6   7   2       81.26       72.70      7.61 o 
  -5   7   2      544.31      540.83     14.87 o 
  -4   7   2       56.12       63.38      5.00 o 
  -3   7   2       82.95       92.91      8.43 o 
  -2   7   2     3833.25     3706.58     22.72 o 
  -1   7   2      423.56      392.68      7.53 o 
   0   7   2     1420.52     1380.82     14.40 o 
   1   7   2       99.03      101.44      4.83 o 
   2   7   2        0.33       -1.32      2.15 o 
   3   7   2       84.59       91.41      4.92 o 
   4   7   2      473.59      492.60     11.71 o 
   5   7   2      114.49      128.11      7.59 o 
   6   7   2       14.88       13.45      8.25 o 
   7   7   2       29.35       37.31      6.59 o 
   8   7   2       70.45       81.84      8.92 o 
   9   7   2      158.48      160.39     26.45 o 
  10   7   2       18.31       36.16      8.24 o 
 -11   8   2       16.33       15.68      7.86 o 
 -10   8   2        0.64        2.75      9.24 o 
  -9   8   2       68.37       82.14     11.09 o 
  -8   8   2        4.19       10.90      4.93 o 
  -7   8   2      203.75      211.86     12.00 o 
  -6   8   2       11.35       12.00      5.19 o 
  -5   8   2       33.35       32.65      7.35 o 
  -4   8   2        0.00       -2.74      4.52 o 
  -3   8   2       38.99       42.72      4.37 o 
  -2   8   2     1392.63     1306.98     14.17 o 
  -1   8   2      844.56      830.83     13.69 o 
   0   8   2       64.82       80.04      6.16 o 
   1   8   2     1002.87     1001.44     13.35 o 
   2   8   2      258.38      279.17      7.53 o 
   3   8   2      104.20      105.57      6.86 o 
   4   8   2        1.20       -2.80      3.13 o 
   5   8   2       44.86       36.01      6.28 o 
   6   8   2      114.64      116.23      9.43 o 
   7   8   2      254.09      258.06     13.67 o 
   8   8   2       62.80       66.55      8.56 o 
   9   8   2       59.40       47.37      9.19 o 
  10   8   2        4.18        6.80     12.18 o 
 -10   9   2        9.54       13.75      7.99 o 
  -9   9   2       20.28       21.73      8.27 o 
  -8   9   2       36.79       35.78      8.25 o 
  -7   9   2      475.15      465.24     20.46 o 
  -6   9   2        5.64        1.58      4.75 o 
  -5   9   2      181.83      190.59     10.83 o 
  -4   9   2      278.34      259.43     12.05 o 
  -3   9   2       84.33       79.25      7.50 o 
  -2   9   2      511.36      581.50     12.00 o 
  -1   9   2      157.45      181.95      7.17 o 
   0   9   2       15.12       15.44      4.03 o 
   1   9   2        3.43        6.24      2.88 o 
   2   9   2        2.58        5.39      2.96 o 
   3   9   2       54.47       65.31      5.09 o 
   4   9   2      146.55      154.24     11.88 o 
   5   9   2       10.05        4.48      4.08 o 
   6   9   2       33.02       29.09      6.18 o 
   7   9   2      251.05      263.35     13.75 o 
   8   9   2       22.73       21.85      8.34 o 
   9   9   2        1.94        0.50      5.51 o 
  10   9   2       58.57       50.74      9.79 o 
 -10  10   2       38.68       47.57     10.45 o 
  -9  10   2       11.11        6.61      6.63 o 
  -8  10   2        0.93        6.87      6.44 o 
  -7  10   2       11.63        5.59      5.74 o 
  -6  10   2       76.85       80.12     13.95 o 
  -5  10   2       50.42       41.37      6.78 o 
  -4  10   2       47.84       46.59     10.11 o 
  -3  10   2       13.58        3.38      6.28 o 
  -2  10   2       13.99       10.97      3.84 o 
  -1  10   2        9.45        8.63      3.69 o 
   0  10   2       14.89       19.22      3.73 o 
   1  10   2       24.46       26.58      4.05 o 
   2  10   2        6.74        8.03      3.28 o 
   3  10   2        4.87        4.28      3.84 o 
   4  10   2       27.36       24.72      5.62 o 
   5  10   2       21.22       21.46      5.69 o 
   6  10   2      168.29      180.95     11.70 o 
   7  10   2      286.71      305.32     14.79 o 
   8  10   2        1.41       10.68      5.88 o 
   9  10   2       13.78        8.89      6.58 o 
 -10  11   2        9.96       11.70      7.73 o 
  -9  11   2        0.53       -3.80      5.95 o 
  -8  11   2       52.64       32.37      9.62 o 
  -7  11   2       11.96        9.69      5.46 o 
  -6  11   2        0.59        3.88      4.87 o 
  -5  11   2       47.22       37.91      6.55 o 
  -4  11   2      122.51      130.32     11.45 o 
  -3  11   2        2.59        2.06      4.04 o 
  -2  11   2       45.80       47.52      6.79 o 
  -1  11   2      109.70      112.79      7.42 o 
   0  11   2       76.28       76.44      7.12 o 
   1  11   2       27.24       34.19      4.61 o 
   2  11   2      111.47      111.82      7.44 o 
   3  11   2       34.10       31.21      5.87 o 
   4  11   2       16.43       21.69      5.51 o 
   5  11   2       74.48       63.42      7.87 o 
   6  11   2      257.43      275.89     13.97 o 
   7  11   2       14.43       13.41      5.60 o 
   8  11   2       11.91        3.03      5.15 o 
   9  11   2        4.65       16.50      6.72 o 
  -9  12   2        1.96        7.30      7.67 o 
  -8  12   2        5.02        8.82      7.64 o 
  -7  12   2       40.29       40.04      7.79 o 
  -6  12   2       45.39       41.69      7.16 o 
  -5  12   2        3.10       -2.44      3.82 o 
  -4  12   2        7.62        1.69      4.26 o 
  -3  12   2        5.41       -2.28      4.03 o 
  -2  12   2       19.20       24.24      5.77 o 
  -1  12   2      129.66      129.50      9.60 o 
   0  12   2      163.58      180.14      8.96 o 
   1  12   2       11.22        1.49      3.18 o 
   2  12   2       13.23        7.94      4.28 o 
   3  12   2       33.96       31.08      6.53 o 
   4  12   2       16.05       12.09      8.00 o 
   5  12   2      163.06      176.32     13.49 o 
   6  12   2        0.86       -3.55      5.57 o 
   7  12   2        0.24        5.28      4.98 o 
   8  12   2       18.94       14.36      7.65 o 
  -8  13   2       48.53       49.16     11.21 o 
  -7  13   2        0.06       -1.03      5.80 o 
  -6  13   2        7.16       -5.42      4.04 o 
  -5  13   2        5.20        5.38      4.91 o 
  -4  13   2       32.77       32.33      6.39 o 
  -3  13   2       34.17       34.62      6.62 o 
  -2  13   2      127.10      137.26     10.31 o 
  -1  13   2       37.36       58.02     10.49 o 
   0  13   2       81.91       89.55     10.47 o 
   1  13   2      182.34      199.02     11.25 o 
   2  13   2      137.15      135.62      8.65 o 
   3  13   2       37.99       35.23      6.57 o 
   4  13   2       51.36       47.92     10.12 o 
   5  13   2        4.46        1.44      4.33 o 
   6  13   2      211.58      198.14     13.76 o 
   7  13   2       14.17        6.63      5.30 o 
   8  13   2       41.15       35.24      7.93 o 
  -8  14   2        2.04        6.13      6.86 o 
  -7  14   2       18.07       11.43      7.11 o 
  -6  14   2        5.39        7.15      5.09 o 
  -5  14   2        1.15        0.26      4.53 o 
  -4  14   2        7.50        0.08      5.66 o 
  -3  14   2        4.20        5.50      5.20 o 
  -2  14   2       18.22       14.00      5.38 o 
  -1  14   2       29.11       28.65      6.49 o 
   0  14   2        8.79       11.95      5.50 o 
   1  14   2       86.06       73.89      9.76 o 
   2  14   2       78.91       68.91      9.09 o 
   3  14   2        6.22       11.89      4.34 o 
   4  14   2        5.75        9.16      8.51 o 
   5  14   2       15.69       18.18      5.97 o 
   6  14   2       25.84       29.11      6.88 o 
   7  14   2       51.78       44.16      8.48 o 
  -7  15   2        0.08        3.35      8.73 o 
  -6  15   2       84.07       71.37     12.79 o 
  -5  15   2        0.01        2.56      4.75 o 
  -4  15   2       28.00       25.76      6.72 o 
  -3  15   2        0.30       12.48      6.90 o 
  -2  15   2        8.48       -0.47      4.71 o 
  -1  15   2        7.82        3.87      5.01 o 
   0  15   2       13.19       17.53      8.23 o 
   1  15   2        2.20       12.30      6.11 o 
   2  15   2       19.91       29.89      8.56 o 
   3  15   2        0.72        6.95      5.06 o 
   4  15   2        0.17        3.48      4.57 o 
   5  15   2       80.98       86.38      9.76 o 
   6  15   2        3.18        8.88      6.32 o 
  -6  16   2       14.61       18.35      7.84 o 
  -5  16   2        0.51       -3.78      4.82 o 
  -4  16   2       27.22       19.28      6.33 o 
  -3  16   2        0.18        6.45      5.01 o 
  -2  16   2       33.23       65.08     12.46 o 
  -1  16   2       87.59      112.09     12.67 o 
   0  16   2        1.76       -1.26      5.12 o 
   1  16   2       32.77       38.97      8.25 o 
   2  16   2        8.81        6.95      6.53 o 
   3  16   2        0.27       -2.57      5.76 o 
   4  16   2        0.22        2.72      5.84 o 
   5  16   2       37.87       40.34      7.92 o 
  -5  17   2        0.01        2.14      5.92 o 
  -4  17   2        2.18       -0.78      5.20 o 
  -3  17   2        0.35        2.06      6.08 o 
  -2  17   2       18.74        8.52      6.09 o 
  -1  17   2       81.51      107.69     12.52 o 
   0  17   2      183.59      212.62     16.48 o 
   1  17   2       40.59       70.38     13.40 o 
   2  17   2        1.00       -2.85     16.54 o 
   3  17   2       10.04       17.24      8.80 o 
   4  17   2        2.65       -0.23      8.60 o 
  -3  18   2        5.43        2.42      7.59 o 
  -2  18   2        6.20       14.32      6.69 o 
  -1  18   2        2.70        6.43      6.09 o 
   0  18   2       30.68       27.65      7.94 o 
   1  18   2        1.44        7.07      7.63 o 
   2  18   2        0.04        3.38      7.06 o 
 -11   1   3       13.39       23.76      7.22 o 
 -10   1   3      128.29      123.73      9.83 o 
  -9   1   3        1.57        5.72      3.56 o 
  -8   1   3       55.72       58.53      5.70 o 
  -7   1   3       40.05       44.38      4.89 o 
  -6   1   3       15.26       19.69      3.41 o 
  -5   1   3      605.57      656.81     10.67 o 
  -4   1   3      941.50      918.12     11.50 o 
  -3   1   3       19.66       17.65      2.37 o 
  -2   1   3       15.79       13.84      2.18 o 
  -1   1   3        4.00        5.28      2.29 o 
   0   1   3     1244.24     1232.79     12.42 o 
   1   1   3     1016.87     1018.81     10.88 o 
   2   1   3        1.73       -0.02      1.79 o 
   3   1   3        0.25        1.44      1.38 o 
   4   1   3      962.72      965.23     14.13 o 
   5   1   3      181.36      207.25      9.97 o 
   6   1   3        2.26        1.42      4.19 o 
   7   1   3       11.75       12.17      4.39 o 
   8   1   3      339.54      316.58     17.76 o 
   9   1   3       54.85       49.29      7.07 o 
  10   1   3        0.00        2.49      4.70 o 
  11   1   3        0.20        8.96      5.89 o 
 -12   2   3       32.74       27.69     15.02 o 
 -11   2   3        7.19        5.50      4.73 o 
 -10   2   3      183.76      184.85     10.56 o 
  -9   2   3      500.56      484.49     15.36 o 
  -8   2   3       47.90       53.48      6.93 o 
  -7   2   3      146.67      164.83      7.28 o 
  -6   2   3       76.92       88.84      5.29 o 
  -5   2   3      300.63      307.16     10.26 o 
  -4   2   3     2680.52     2751.10     20.31 o 
  -3   2   3        0.02        0.30      1.45 o 
  -2   2   3       85.40       85.12      4.50 o 
  -1   2   3      291.77      272.70      5.45 o 
   0   2   3      112.39      121.71      5.94 o 
   1   2   3       26.71       32.17      2.81 o 
   2   2   3       30.47       36.01      3.50 o 
   3   2   3      619.07      623.16     11.27 o 
   4   2   3      626.07      622.00     12.99 o 
   5   2   3       35.67       33.10      4.56 o 
   6   2   3       60.65       65.42      7.23 o 
   7   2   3        1.23        6.72      4.10 o 
   8   2   3      158.11      154.95     15.36 o 
   9   2   3       46.39       56.18     10.94 o 
  10   2   3        7.60        3.65      4.91 o 
  11   2   3        3.49       -3.27      8.69 o 
 -12   3   3       23.47       47.05     10.05 o 
 -11   3   3       67.85       56.16      9.84 o 
 -10   3   3       87.22      102.66      8.84 o 
  -9   3   3      333.13      372.63     13.22 o 
  -8   3   3      136.16      142.94      8.91 o 
  -7   3   3       44.43       58.35      7.60 o 
  -6   3   3        7.94       -0.08      2.61 o 
  -5   3   3       22.73       15.26      2.96 o 
  -4   3   3      460.91      453.77     10.64 o 
  -3   3   3     1489.77     1516.42     16.61 o 
  -2   3   3      120.00       98.27      4.85 o 
  -1   3   3       51.27       50.87      3.79 o 
   0   3   3     1004.42      997.02     10.83 o 
   1   3   3     1631.50     1614.08     14.53 o 
   2   3   3      263.45      263.60      6.01 o 
   3   3   3       64.87       55.42      4.56 o 
   4   3   3      138.70      134.64      6.66 o 
   5   3   3      128.45      131.17      7.12 o 
   6   3   3        0.17       -1.08      3.23 o 
   7   3   3       26.07       31.06      8.11 o 
   8   3   3       57.18       69.69      8.04 o 
   9   3   3        8.10        3.06      4.34 o 
  10   3   3       29.50       39.27      8.75 o 
  11   3   3        0.10        3.60      6.60 o 
 -11   4   3        4.56        4.24      5.57 o 
 -10   4   3      102.24       94.28     12.39 o 
  -9   4   3      110.05      121.86      9.17 o 
  -8   4   3       19.92       15.55      6.11 o 
  -7   4   3       10.74        7.39      5.42 o 
  -6   4   3        1.94        1.89      3.53 o 
  -5   4   3       38.03       48.04      6.49 o 
  -4   4   3      493.97      509.78      7.90 o 
  -3   4   3      560.48      586.58     10.50 o 
  -2   4   3     1042.48     1041.18     13.72 o 
  -1   4   3       56.93       53.94      3.97 o 
   0   4   3      913.30      957.00     10.36 o 
   1   4   3      749.26      767.82      9.07 o 
   2   4   3       72.31       60.05      3.66 o 
   3   4   3      579.68      559.69     13.88 o 
   4   4   3      159.44      173.17      7.62 o 
   5   4   3      176.75      170.34      8.16 o 
   6   4   3      156.59      150.48      8.18 o 
   7   4   3        4.44        2.68      4.09 o 
   8   4   3      185.86      167.54     11.31 o 
   9   4   3        0.63        2.94      4.58 o 
  10   4   3       15.36       20.48      7.32 o 
 -11   5   3       28.70       61.72     16.56 o 
 -10   5   3       24.01       30.73      5.97 o 
  -9   5   3      147.59      146.68     13.27 o 
  -8   5   3       97.37       96.14      8.65 o 
  -7   5   3       94.77       88.04      7.59 o 
  -6   5   3       66.03       80.54      7.02 o 
  -5   5   3       12.63       15.80      4.25 o 
  -4   5   3      682.19      660.70     13.02 o 
  -3   5   3      410.79      434.33      8.54 o 
  -2   5   3      360.65      356.12      7.76 o 
  -1   5   3       90.96       97.33      4.68 o 
   0   5   3      168.61      175.59      4.97 o 
   1   5   3       71.87       93.74      4.45 o 
   2   5   3        0.34       -2.40      2.71 o 
   3   5   3      400.38      392.46     10.11 o 
   4   5   3      220.22      224.92      8.74 o 
   5   5   3      223.93      219.56      9.19 o 
   6   5   3       35.12       35.22      5.22 o 
   7   5   3      265.73      248.92     12.55 o 
   8   5   3       28.60       44.01      8.06 o 
   9   5   3       37.62       41.35      8.19 o 
  10   5   3        0.00        6.66      5.65 o 
 -11   6   3       50.28       53.38      9.77 o 
 -10   6   3       29.41       47.50      9.17 o 
  -9   6   3       62.18       62.99     13.32 o 
  -8   6   3        5.55        4.73      4.69 o 
  -7   6   3        0.00       -0.38      3.83 o 
  -6   6   3      136.85      134.58      8.39 o 
  -5   6   3       14.79        7.95      4.51 o 
  -4   6   3      174.58      175.43      8.19 o 
  -3   6   3        0.01       -2.48      2.03 o 
  -2   6   3     1180.08     1136.85     15.16 o 
  -1   6   3      179.02      169.28      6.79 o 
   0   6   3      109.31      120.09      4.91 o 
   1   6   3       12.76       14.98      2.77 o 
   2   6   3       12.57        9.99      2.75 o 
   3   6   3      366.43      371.04     10.19 o 
   4   6   3      432.68      451.60     11.71 o 
   5   6   3      320.72      320.81     10.78 o 
   6   6   3      228.45      237.47     10.29 o 
   7   6   3       17.47       18.69      5.00 o 
   8   6   3        1.68       -0.15      4.76 o 
   9   6   3       26.52       15.91      6.57 o 
  10   6   3       23.55       32.08      7.92 o 
 -11   7   3       33.96       41.86      9.62 o 
 -10   7   3       27.70       27.04      8.66 o 
  -9   7   3        4.17       -0.39      4.73 o 
  -8   7   3       12.39       10.75      5.08 o 
  -7   7   3      115.13      107.51     10.96 o 
  -6   7   3      446.94      440.31     14.71 o 
  -5   7   3      217.66      209.74     10.76 o 
  -4   7   3      206.21      199.97     10.07 o 
  -3   7   3      546.35      534.91     13.96 o 
  -2   7   3      164.89      157.38      6.60 o 
  -1   7   3     1902.00     1938.43     20.27 o 
   0   7   3       67.68       91.94      4.78 o 
   1   7   3       14.22        9.12      2.79 o 
   2   7   3      533.45      538.89     12.27 o 
   3   7   3       36.93       41.75      5.06 o 
   4   7   3        3.37        0.40      4.29 o 
   5   7   3       83.63       82.81      6.86 o 
   6   7   3      279.23      303.35     14.79 o 
   7   7   3      116.42      119.28      9.87 o 
   8   7   3        0.18        0.07      4.61 o 
   9   7   3        0.01        8.21      5.56 o 
  10   7   3       25.73       12.02      7.16 o 
 -10   8   3       41.77       36.25      9.15 o 
  -9   8   3        0.13       10.47      5.63 o 
  -8   8   3       79.05       79.06      9.23 o 
  -7   8   3       32.34       25.67      5.98 o 
  -6   8   3       22.18       16.81      5.54 o 
  -5   8   3       92.91       86.04      8.30 o 
  -4   8   3       27.11       32.23      5.95 o 
  -3   8   3       77.83       76.52      7.30 o 
  -2   8   3        0.42       -0.21      3.65 o 
  -1   8   3      277.15      282.86      7.96 o 
   0   8   3        2.15        2.55      2.66 o 
   1   8   3       38.22       46.22      4.35 o 
   2   8   3      617.67      655.16     11.58 o 
   3   8   3       40.20       40.20      5.20 o 
   4   8   3       34.05       33.80      5.28 o 
   5   8   3       40.79       36.87      6.67 o 
   6   8   3      128.14      146.70     11.93 o 
   7   8   3        7.20       10.43      5.10 o 
   8   8   3       19.33       14.54      7.09 o 
   9   8   3        5.38       -2.57      5.20 o 
 -10   9   3        3.84       -0.07      7.85 o 
  -9   9   3       12.51       20.67      6.36 o 
  -8   9   3        4.73       -0.05      9.55 o 
  -7   9   3        6.03       -6.04      4.03 o 
  -6   9   3       60.58       55.76      7.40 o 
  -5   9   3       37.56       40.01      6.55 o 
  -4   9   3        0.63       -0.51      4.00 o 
  -3   9   3        0.01        5.18      4.46 o 
  -2   9   3      108.37      116.99      8.60 o 
  -1   9   3       99.97      109.13      6.63 o 
   0   9   3       11.07       10.59      3.31 o 
   1   9   3      111.70      116.79      6.15 o 
   2   9   3       24.41       26.95      4.02 o 
   3   9   3        0.08       -3.35      3.31 o 
   4   9   3        2.72        2.11      3.53 o 
   5   9   3       21.51       19.52      5.52 o 
   6   9   3      359.27      342.81     14.78 o 
   7   9   3       59.09       67.94      8.65 o 
   8   9   3       18.46       10.00     15.24 o 
   9   9   3        2.81        7.82      6.32 o 
 -10  10   3        6.96        1.73      6.84 o 
  -9  10   3       14.14        6.99     12.43 o 
  -8  10   3        0.43        2.20      5.08 o 
  -7  10   3        1.78        2.64      4.77 o 
  -6  10   3      185.04      164.19     11.44 o 
  -5  10   3      253.78      231.04     12.38 o 
  -4  10   3      212.87      208.18     11.39 o 
  -3  10   3       45.20       45.07      7.48 o 
  -2  10   3      647.69      596.85     16.11 o 
  -1  10   3       48.89       45.08      6.59 o 
   0  10   3      207.01      217.74      9.02 o 
   1  10   3        3.75        2.39      3.21 o 
   2  10   3      148.17      165.85      8.25 o 
   3  10   3       34.16       33.23      5.29 o 
   4  10   3        8.85       11.50      5.37 o 
   5  10   3       20.43       19.71      5.53 o 
   6  10   3      243.45      257.91     13.71 o 
   7  10   3        5.81        8.48      5.06 o 
   8  10   3        0.03        6.69      6.58 o 
   9  10   3       11.15       12.69      7.64 o 
  -9  11   3        3.17       -3.94      6.44 o 
  -8  11   3        0.00        1.87      5.46 o 
  -7  11   3       12.73       13.87      6.01 o 
  -6  11   3        5.82        7.36      5.08 o 
  -5  11   3       38.10       63.88     12.72 o 
  -4  11   3      238.36      232.88     12.49 o 
  -3  11   3       86.84       89.47      8.66 o 
  -2  11   3      269.89      238.44     11.88 o 
  -1  11   3       37.94       31.26      5.89 o 
   0  11   3       27.88       34.04      5.78 o 
   1  11   3        1.27        0.54      3.81 o 
   2  11   3        6.64        9.18      3.88 o 
   3  11   3        0.76        4.98      4.45 o 
   4  11   3       22.00       16.80      5.32 o 
   5  11   3       37.37       39.16     10.85 o 
   6  11   3      101.82      110.93     10.47 o 
   7  11   3       27.74       29.31      6.70 o 
   8  11   3       25.83       14.91      6.72 o 
  -9  12   3        0.46       -5.65     11.88 o 
  -8  12   3        7.34        5.70      5.91 o 
  -7  12   3      136.36      119.19     11.49 o 
  -6  12   3      146.95      166.56     12.31 o 
  -5  12   3        6.86        8.44      5.32 o 
  -4  12   3        7.82        8.73      5.43 o 
  -3  12   3       80.28       75.66      8.30 o 
  -2  12   3     1123.74     1145.01     23.93 o 
  -1  12   3       13.91       10.77      5.10 o 
   0  12   3       16.41        8.52      4.94 o 
   1  12   3       63.98       58.24      7.19 o 
   2  12   3       39.36       36.78      6.23 o 
   3  12   3        5.82        6.27      4.92 o 
   4  12   3        3.50        4.54      4.43 o 
   5  12   3        8.82        5.25      4.83 o 
   6  12   3       87.66       93.06      9.91 o 
   7  12   3       17.67       21.10      8.38 o 
   8  12   3       38.03       53.05      9.17 o 
  -8  13   3        9.83        3.42      8.86 o 
  -7  13   3        0.05        0.52      5.82 o 
  -6  13   3        2.65        1.51      5.25 o 
  -5  13   3        0.22        8.30      4.85 o 
  -4  13   3       38.08       44.79      7.16 o 
  -3  13   3        9.37       12.88      4.94 o 
  -2  13   3       92.70       96.64      9.31 o 
  -1  13   3      124.48      145.91     14.49 o 
   0  13   3      182.45      190.23     11.36 o 
   1  13   3       73.21       72.49     18.08 o 
   2  13   3        0.03        3.61      5.08 o 
   3  13   3        4.38        2.57      4.16 o 
   4  13   3        0.04       -1.86      4.15 o 
   5  13   3        5.76        4.72      5.30 o 
   6  13   3        0.19        3.17      5.54 o 
   7  13   3        0.01       -9.36      6.24 o 
  -7  14   3        2.51        0.16      5.63 o 
  -6  14   3       22.94       35.69      7.43 o 
  -5  14   3        3.50       -6.04      4.03 o 
  -4  14   3       12.84       12.86      6.26 o 
  -3  14   3        0.71        4.22      4.84 o 
  -2  14   3      258.94      296.67     14.60 o 
  -1  14   3        1.44       -0.46      6.97 o 
   0  14   3      280.81      247.93     26.94 o 
   1  14   3       48.43       47.42     10.76 o 
   2  14   3        1.09       -2.08      4.89 o 
   3  14   3       58.49       60.91      9.69 o 
   4  14   3       49.49       48.96      9.58 o 
   5  14   3       16.77        8.62      5.61 o 
   6  14   3      205.52      212.65     14.32 o 
  -7  15   3        0.23        8.59      7.72 o 
  -6  15   3        0.00        0.84      4.88 o 
  -5  15   3        6.43        7.38      6.05 o 
  -4  15   3        0.01        4.64      5.31 o 
  -3  15   3        2.95        4.06      4.91 o 
  -2  15   3        4.06        5.75      4.77 o 
  -1  15   3       96.75      102.53     10.20 o 
   0  15   3       16.76       10.18      6.37 o 
   1  15   3        1.35        1.79      5.86 o 
   2  15   3        0.87        1.73      6.18 o 
   3  15   3        0.63        2.84      6.54 o 
   4  15   3      146.04      146.35     14.57 o 
   5  15   3       16.07       20.24      8.75 o 
   6  15   3       34.11       27.29      7.77 o 
  -5  16   3        1.28        3.78      9.09 o 
  -4  16   3        0.74        5.27      7.17 o 
  -3  16   3       36.69       34.06      6.94 o 
  -2  16   3        0.39       -1.04      6.53 o 
  -1  16   3       50.02       45.21      8.94 o 
   0  16   3        5.05       12.85      5.92 o 
   1  16   3       11.18       14.35      7.90 o 
   2  16   3        3.16       -0.12     13.86 o 
   3  16   3       15.57        7.70      7.57 o 
   4  16   3       26.57       37.31     12.75 o 
  -4  17   3        1.30       -4.06      6.09 o 
  -3  17   3        1.79        6.96      5.42 o 
  -2  17   3        0.19       -2.08      6.01 o 
  -1  17   3       57.03       58.06      9.94 o 
   0  17   3        4.51        2.05      8.99 o 
   1  17   3        0.02       -1.20      6.65 o 
   2  17   3        3.41        5.46      8.87 o 
   3  17   3        0.02       -2.55      8.51 o 
  -1  18   3       30.44       30.31      8.13 o 
   0  18   3        8.06       21.39      9.44 o 
 -11   0   4       24.39       44.27     15.91 o 
 -10   0   4       18.17       14.07     10.78 o 
  -9   0   4       89.57       72.03     11.72 o 
  -8   0   4      361.85      313.82     18.89 o 
  -7   0   4      272.67      277.50     12.53 o 
  -6   0   4       71.36       75.17      7.69 o 
  -5   0   4      813.32      830.06     18.86 o 
  -4   0   4      291.61      282.64     12.61 o 
  -3   0   4      324.71      338.10     10.28 o 
  -2   0   4      885.98      865.57     15.79 o 
  -1   0   4     2745.51     2751.60     51.64 o 
   0   0   4     1229.33     1304.82     19.80 o 
   1   0   4      428.82      471.13     20.52 o 
   2   0   4     1359.50     1413.19     21.07 o 
   3   0   4     4522.09     4737.34     41.28 o 
   4   0   4     2249.81     2225.02     57.74 o 
   5   0   4       15.22        8.51      6.82 o 
   6   0   4        0.84        5.57      5.52 o 
   7   0   4      122.02      105.27     13.38 o 
   8   0   4        4.09       19.70      7.29 o 
   9   0   4        0.02       -1.78      6.31 o 
  10   0   4       82.25       97.06     28.87 o 
 -11   1   4        1.86        2.46      8.94 o 
 -10   1   4        0.03       -8.15     17.73 o 
  -9   1   4       39.01       19.66      6.75 o 
  -8   1   4        9.23       10.63      4.28 o 
  -7   1   4        0.01       -1.99      3.70 o 
  -6   1   4      172.65      199.59     10.11 o 
  -5   1   4       71.14       85.98      6.94 o 
  -4   1   4       58.62       64.47      4.09 o 
  -3   1   4      166.05      168.04      6.72 o 
  -2   1   4        8.61       10.84      2.35 o 
  -1   1   4        0.36        1.09      1.96 o 
   0   1   4        1.46        0.77      2.54 o 
   1   1   4       27.04       25.56      3.03 o 
   2   1   4     1137.55     1158.68     13.40 o 
   3   1   4      764.41      745.87     13.12 o 
   4   1   4        0.05        0.71      3.94 o 
   5   1   4       99.97      109.83      8.82 o 
   6   1   4       47.97       42.42      9.02 o 
   7   1   4       83.27       89.32      8.96 o 
   8   1   4       19.00       10.10      4.88 o 
   9   1   4        9.32       19.23      5.42 o 
  10   1   4        0.75        5.03      5.22 o 
 -11   2   4        4.96       11.09      6.68 o 
 -10   2   4       12.79       18.94      6.49 o 
  -9   2   4      310.93      311.64     13.73 o 
  -8   2   4      173.35      180.79     10.97 o 
  -7   2   4      318.92      338.41     11.14 o 
  -6   2   4       49.97       56.59      5.69 o 
  -5   2   4      605.76      634.04     12.96 o 
  -4   2   4       81.12       94.71      4.56 o 
  -3   2   4       40.71       47.50      5.10 o 
  -2   2   4      122.00      120.29      5.61 o 
  -1   2   4       36.04       32.97      3.25 o 
   0   2   4       31.07       32.29      3.20 o 
   1   2   4      174.94      185.80      5.92 o 
   2   2   4     1393.62     1362.61     14.47 o 
   3   2   4      933.76      971.36     15.30 o 
   4   2   4      266.91      270.19      9.38 o 
   5   2   4      269.79      256.55     11.68 o 
   6   2   4       24.53       24.47      5.32 o 
   7   2   4        3.58        1.46      5.35 o 
   8   2   4        0.06       13.49      4.89 o 
   9   2   4        0.24        3.29      4.71 o 
  10   2   4        4.02       10.41      5.48 o 
 -11   3   4       30.36       15.35      6.61 o 
 -10   3   4       40.83       34.54      6.30 o 
  -9   3   4        4.98       14.31      7.42 o 
  -8   3   4       57.64       64.90      7.65 o 
  -7   3   4      114.29      124.09     16.50 o 
  -6   3   4        1.83        0.90      4.92 o 
  -5   3   4       28.88       33.32      4.60 o 
  -4   3   4       50.87       60.66      5.18 o 
  -3   3   4      149.62      149.98      6.64 o 
  -2   3   4        0.18       -1.66      2.58 o 
  -1   3   4        1.19       -2.29      1.84 o 
   0   3   4      282.77      297.05      6.94 o 
   1   3   4       31.26       47.08      5.70 o 
   2   3   4       30.03       39.36      4.51 o 
   3   3   4        6.39       11.13      3.52 o 
   4   3   4        7.25       10.52      3.78 o 
   5   3   4        0.51        3.93      3.99 o 
   6   3   4       10.35       16.34      4.67 o 
   7   3   4      205.57      199.93     12.11 o 
   8   3   4       21.18       14.46      5.02 o 
   9   3   4       14.96        1.53      4.65 o 
  10   3   4        5.52       10.08      6.20 o 
 -11   4   4        0.69        8.57      6.03 o 
 -10   4   4        1.63        4.71      4.28 o 
  -9   4   4        0.02       -2.01      4.33 o 
  -8   4   4       28.83       19.06      5.33 o 
  -7   4   4      221.74      225.93     11.65 o 
  -6   4   4       15.00       13.27      4.84 o 
  -5   4   4       54.49       51.13      5.25 o 
  -4   4   4      120.61      142.62      6.94 o 
  -3   4   4       56.09       39.76      5.04 o 
  -2   4   4      416.84      408.01     11.31 o 
  -1   4   4      198.74      209.57      5.60 o 
   0   4   4       93.04      106.33      4.86 o 
   1   4   4      194.75      210.58      8.57 o 
   2   4   4      552.21      578.93      8.60 o 
   3   4   4       30.54       43.77      4.87 o 
   4   4   4        1.30        1.66      3.84 o 
   5   4   4      202.02      188.34     10.68 o 
   6   4   4       11.77        5.39      4.01 o 
   7   4   4        8.42        3.03      4.07 o 
   8   4   4        6.17        1.59      5.18 o 
   9   4   4       10.26       14.16      5.76 o 
  10   4   4        4.06       10.75      8.89 o 
 -11   5   4        4.34       -4.64      4.83 o 
 -10   5   4        2.84       -1.03      4.62 o 
  -9   5   4       17.69       22.78      5.67 o 
  -8   5   4       40.86       53.41     10.03 o 
  -7   5   4       13.95        7.75      4.27 o 
  -6   5   4       91.35       79.81      7.71 o 
  -5   5   4      280.86      290.28     10.89 o 
  -4   5   4        0.00       -2.73      2.77 o 
  -3   5   4       71.49       86.08      5.82 o 
  -2   5   4       24.65       32.08      5.82 o 
  -1   5   4        6.11        5.46      2.07 o 
   0   5   4      157.10      161.54      5.29 o 
   1   5   4      429.23      445.05      8.10 o 
   2   5   4        0.89       -2.01      2.44 o 
   3   5   4       46.21       50.53      5.37 o 
   4   5   4      209.49      216.98      9.25 o 
   5   5   4      120.95      125.60     10.59 o 
   6   5   4      162.80      151.14     10.52 o 
   7   5   4        4.24        3.26      4.37 o 
   8   5   4       40.49       33.95      6.66 o 
   9   5   4       40.01       24.69     11.30 o 
  10   5   4       10.05       36.59      9.87 o 
 -11   6   4       40.70       46.33     10.42 o 
 -10   6   4      181.82      176.39     12.02 o 
  -9   6   4      102.35       88.65      8.82 o 
  -8   6   4        8.33        1.80      5.71 o 
  -7   6   4        0.53       -1.33      3.55 o 
  -6   6   4       90.73      115.03      8.81 o 
  -5   6   4       39.73       47.02      5.84 o 
  -4   6   4      222.87      231.65      9.74 o 
  -3   6   4      252.03      234.07      8.54 o 
  -2   6   4       18.59       14.66      3.18 o 
  -1   6   4        0.53       -3.56      2.37 o 
   0   6   4      233.33      247.43     11.37 o 
   1   6   4       37.00       40.13      4.00 o 
   2   6   4       59.16       50.93      6.79 o 
   3   6   4       27.62       20.68      4.27 o 
   4   6   4      116.61      122.90      7.73 o 
   5   6   4      300.74      309.59     11.24 o 
   6   6   4      455.21      444.25     15.30 o 
   7   6   4        9.64       -0.15      4.74 o 
   8   6   4        7.40        7.68      5.32 o 
   9   6   4        3.03        6.77      5.88 o 
 -10   7   4       37.78       49.59      8.47 o 
  -9   7   4       19.45       17.11      5.43 o 
  -8   7   4      132.16      142.68     10.36 o 
  -7   7   4       11.45       10.74      4.19 o 
  -6   7   4       56.75       51.41      6.37 o 
  -5   7   4      156.83      167.07      9.30 o 
  -4   7   4       71.17       85.44      7.96 o 
  -3   7   4       32.61       32.01      5.19 o 
  -2   7   4       13.05       10.15      3.31 o 
  -1   7   4       60.09       65.68      5.56 o 
   0   7   4      316.95      310.00      9.60 o 
   1   7   4        0.80        1.72      3.31 o 
   2   7   4        6.26        6.88      3.55 o 
   3   7   4        1.22        5.54      3.57 o 
   4   7   4       51.26       44.40      5.68 o 
   5   7   4        4.28        6.52      3.97 o 
   6   7   4      215.93      242.06     18.04 o 
   7   7   4        8.36       -0.14      5.31 o 
   8   7   4        2.78        6.26      5.90 o 
   9   7   4       27.41        6.00      5.69 o 
 -10   8   4       52.10       45.02      8.62 o 
  -9   8   4        0.00        3.59      5.42 o 
  -8   8   4       44.15       47.01      7.98 o 
  -7   8   4       17.77        7.20      4.65 o 
  -6   8   4       40.89       23.54      7.06 o 
  -5   8   4      177.69      157.42     10.45 o 
  -4   8   4        2.19        6.20      4.07 o 
  -3   8   4       13.22        7.80      4.57 o 
  -2   8   4      271.40      290.38     11.64 o 
  -1   8   4       58.16       69.92      5.97 o 
   0   8   4       53.51       56.12      5.68 o 
   1   8   4      103.19      107.23      5.91 o 
   2   8   4        2.52       -0.32      3.17 o 
   3   8   4      194.15      191.35      9.98 o 
   4   8   4        2.59        1.71      5.16 o 
   5   8   4       30.53       29.75      5.25 o 
   6   8   4       13.73       21.87      5.49 o 
   7   8   4        9.34       18.12      6.00 o 
   8   8   4      136.91      135.81     14.15 o 
   9   8   4        4.24        6.83      6.41 o 
 -10   9   4        0.03       -0.80      6.87 o 
  -9   9   4        2.29        5.86      5.82 o 
  -8   9   4       70.06       69.34      9.07 o 
  -7   9   4        0.67       -1.55      4.26 o 
  -6   9   4      316.20      252.53     13.41 o 
  -5   9   4      238.44      245.83     12.81 o 
  -4   9   4       12.01        7.65      4.61 o 
  -3   9   4       41.29       35.14      6.12 o 
  -2   9   4      178.51      174.35     10.19 o 
  -1   9   4       24.26       27.72      5.87 o 
   0   9   4      257.11      278.18      9.97 o 
   1   9   4       90.54       75.22      6.48 o 
   2   9   4       17.62       14.56      3.89 o 
   3   9   4       57.59       52.45      5.89 o 
   4   9   4       31.02       26.90      5.29 o 
   5   9   4       21.84       15.07      5.49 o 
   6   9   4       26.40       33.12      6.60 o 
   7   9   4        6.30       -0.70      5.18 o 
   8   9   4       13.32        8.32      8.95 o 
  -9  10   4       12.74       11.75      7.93 o 
  -8  10   4        4.63       13.32      5.94 o 
  -7  10   4        0.71        3.71      5.04 o 
  -6  10   4       16.39       24.83      6.38 o 
  -5  10   4       37.68       34.25      6.57 o 
  -4  10   4        6.01        2.44      5.04 o 
  -3  10   4      774.43      764.28     19.32 o 
  -2  10   4      965.64      956.76     21.26 o 
  -1  10   4      304.75      289.65     12.46 o 
   0  10   4        1.16       -2.12      3.30 o 
   1  10   4       50.79       54.45      6.64 o 
   2  10   4      127.77      121.34      8.91 o 
   3  10   4       89.20      105.58      7.83 o 
   4  10   4        0.24       -2.83      3.97 o 
   5  10   4       62.96       74.16     13.80 o 
   6  10   4        2.02        5.31      4.81 o 
   7  10   4        1.98        2.83      5.54 o 
   8  10   4       12.51        0.71      5.96 o 
  -9  11   4        0.80       -4.82      5.70 o 
  -8  11   4        0.49        0.18      5.39 o 
  -7  11   4       61.10       63.27      8.68 o 
  -6  11   4       14.14        6.04      6.19 o 
  -5  11   4       12.20       12.54      5.54 o 
  -4  11   4        0.42       -5.47      3.79 o 
  -3  11   4      228.20      236.88     12.65 o 
  -2  11   4       25.38       24.15      6.01 o 
  -1  11   4       19.97       19.68      5.72 o 
   0  11   4       55.39       59.70      7.41 o 
   1  11   4      126.34      127.65      9.45 o 
   2  11   4       39.80       35.68      6.29 o 
   3  11   4        3.10       -4.04      5.32 o 
   4  11   4        0.10       -3.39      4.29 o 
   5  11   4        8.67        4.38      5.05 o 
   6  11   4        0.72        5.83      5.07 o 
   7  11   4        1.78       -7.02      5.43 o 
  -8  12   4        0.00        7.96      6.36 o 
  -7  12   4        0.26        2.28      5.28 o 
  -6  12   4        8.12        5.08      5.48 o 
  -5  12   4       56.18       43.34      7.82 o 
  -4  12   4       10.47        6.44      5.07 o 
  -3  12   4       21.61       22.46      6.04 o 
  -2  12   4        5.63       14.16      5.28 o 
  -1  12   4        1.09       -4.89      3.91 o 
   0  12   4        3.62        7.00      4.70 o 
   1  12   4       76.02       70.42      9.41 o 
   2  12   4       97.83       87.61     13.01 o 
   3  12   4        4.21        3.66      5.59 o 
   4  12   4        2.05       -1.08      5.41 o 
   5  12   4        4.97        8.14      6.16 o 
   6  12   4       31.87       28.60      7.16 o 
   7  12   4       15.08        8.20      6.14 o 
  -8  13   4        0.23       -1.75      6.09 o 
  -7  13   4       23.76       15.68      6.65 o 
  -6  13   4        0.06       -4.04      4.73 o 
  -5  13   4        7.41        2.69      5.35 o 
  -4  13   4       13.20       11.01      5.69 o 
  -3  13   4       17.51       17.46      5.69 o 
  -2  13   4        4.00       11.10      4.92 o 
  -1  13   4      212.13      216.64     12.66 o 
   0  13   4        1.94        3.77      5.22 o 
   1  13   4        3.45        4.30      4.87 o 
   2  13   4       70.32       50.44     11.11 o 
   3  13   4        5.56       11.60      6.91 o 
   4  13   4       19.20       17.92     11.04 o 
   5  13   4       86.81       77.97     11.80 o 
   6  13   4        2.60       -1.42      6.70 o 
  -7  14   4        0.64       -1.20      5.54 o 
  -6  14   4        0.55        4.41      5.96 o 
  -5  14   4        0.51        4.42      5.85 o 
  -4  14   4        0.12        6.11      5.38 o 
  -3  14   4       73.52       73.90      9.74 o 
  -2  14   4      286.81      280.09     21.62 o 
  -1  14   4      109.23      101.34      9.97 o 
   0  14   4        0.31       -0.28      4.99 o 
   1  14   4        7.02        6.36      7.20 o 
   2  14   4        5.36       11.04     15.38 o 
   3  14   4      121.49      150.66     18.81 o 
   4  14   4        1.72        3.44      6.16 o 
   5  14   4        5.12        3.01      7.42 o 
  -6  15   4       11.32        6.16     10.61 o 
  -5  15   4        0.47       -1.56      6.20 o 
  -4  15   4      175.23      176.11     23.77 o 
  -3  15   4       14.16        2.06      5.35 o 
  -2  15   4        4.09        1.61      4.92 o 
  -1  15   4       37.26       32.65     10.86 o 
   0  15   4       19.86       15.18      8.45 o 
   1  15   4        0.90        0.46      6.40 o 
   2  15   4        1.32        1.23      7.10 o 
   3  15   4        8.50       11.56      9.50 o 
   4  15   4       37.82       29.58     15.26 o 
  -4  16   4        0.17       -4.45      5.08 o 
  -3  16   4       21.32       21.61      6.83 o 
  -2  16   4        4.95        1.91      5.40 o 
  -1  16   4        0.35        9.69      6.80 o 
   0  16   4        0.09       -6.95      4.63 o 
   1  16   4        1.09       18.32      8.40 o 
   2  16   4        0.81        4.43      8.10 o 
   3  16   4       36.33       30.20     12.31 o 
  -2  17   4        0.06        5.33      5.64 o 
  -1  17   4        0.30        4.48     13.37 o 
   0  17   4        0.91        1.21      7.19 o 
   1  17   4        4.76        8.25      8.69 o 
 -11   1   5        5.21       14.38      8.75 o 
 -10   1   5       60.23       76.30     13.57 o 
  -9   1   5       93.59      103.31     11.70 o 
  -8   1   5        0.43       -5.10      4.56 o 
  -7   1   5       10.03        1.50      4.28 o 
  -6   1   5      116.95      112.04      8.74 o 
  -5   1   5       82.94       81.16      6.44 o 
  -4   1   5        3.92       10.18      4.83 o 
  -3   1   5       40.96       44.70      4.00 o 
  -2   1   5       41.05       38.13      3.63 o 
  -1   1   5      581.22      583.27     11.59 o 
   0   1   5      588.72      617.60     12.87 o 
   1   1   5       34.68       51.85      4.40 o 
   2   1   5      235.49      236.95      7.65 o 
   3   1   5      221.29      225.75     14.62 o 
   4   1   5      126.60      129.10     11.60 o 
   5   1   5        1.82       -0.43      5.14 o 
   6   1   5       71.99       62.88      7.62 o 
   7   1   5       99.54       99.55      9.97 o 
   8   1   5       47.46       36.45      9.52 o 
   9   1   5       30.76       26.21      6.80 o 
 -11   2   5       29.55       21.78     14.49 o 
 -10   2   5        0.00       -2.81      5.12 o 
  -9   2   5       13.67       17.74      6.73 o 
  -8   2   5        0.15       -7.67      5.33 o 
  -7   2   5       85.16       88.86     10.27 o 
  -6   2   5       14.53       22.92      4.69 o 
  -5   2   5        5.89        6.48      3.62 o 
  -4   2   5        0.01       -0.72      3.22 o 
  -3   2   5      200.89      223.25      8.40 o 
  -2   2   5       16.63       16.95      3.06 o 
  -1   2   5       30.16       32.25      3.66 o 
   0   2   5      280.80      313.45      9.94 o 
   1   2   5       48.96       60.24      4.67 o 
   2   2   5        3.61       -1.57      3.00 o 
   3   2   5       61.60       71.07      7.04 o 
   4   2   5      282.46      301.96     12.70 o 
   5   2   5     1483.81     1523.78     31.16 o 
   6   2   5       23.99       19.19      5.28 o 
   7   2   5        0.09       -5.51      3.67 o 
   8   2   5        0.20        2.82      4.49 o 
   9   2   5        1.40        3.45      4.62 o 
 -11   3   5        4.70       -4.90      6.05 o 
 -10   3   5       26.27       24.39      7.63 o 
  -9   3   5       21.42       29.46      8.14 o 
  -8   3   5        3.00       -3.49      5.32 o 
  -7   3   5       29.62       37.34      9.84 o 
  -6   3   5       18.74       20.24      5.07 o 
  -5   3   5      131.48      152.19      7.98 o 
  -4   3   5        0.03        0.43      3.02 o 
  -3   3   5       53.51       59.29      5.38 o 
  -2   3   5      591.41      613.16     12.76 o 
  -1   3   5      174.38      173.28      6.31 o 
   0   3   5        0.55       -3.41      2.28 o 
   1   3   5       96.43      110.21      6.32 o 
   2   3   5        0.49        4.01      3.54 o 
   3   3   5      153.32      149.70      7.99 o 
   4   3   5      371.22      353.06     16.73 o 
   5   3   5        5.34        3.03      4.03 o 
   6   3   5      157.35      150.88     10.98 o 
   7   3   5       10.14       14.95      6.42 o 
   8   3   5       23.35       19.42      5.86 o 
   9   3   5       19.02       15.28      5.89 o 
 -11   4   5        4.60       18.47      9.12 o 
 -10   4   5        2.43        4.74      5.69 o 
  -9   4   5       39.89       31.72      7.09 o 
  -8   4   5        8.07        6.22      4.82 o 
  -7   4   5       11.54       10.54      4.50 o 
  -6   4   5       93.62       91.81      8.46 o 
  -5   4   5      204.43      212.94     10.41 o 
  -4   4   5       23.25       27.97      4.68 o 
  -3   4   5      199.21      176.79      8.49 o 
  -2   4   5        6.07        7.01      3.47 o 
  -1   4   5     1014.89      994.17     16.24 o 
   0   4   5        5.95        3.99      2.73 o 
   1   4   5        1.40        3.45      2.90 o 
   2   4   5       33.50       33.18      4.78 o 
   3   4   5       23.65       23.85      5.49 o 
   4   4   5       67.46       77.86      8.54 o 
   5   4   5       78.36       74.26      9.01 o 
   6   4   5       40.17       42.77      6.81 o 
   7   4   5        4.93        1.26      4.06 o 
   8   4   5        1.69        0.94      4.38 o 
   9   4   5        0.97       11.10      5.22 o 
 -10   5   5        0.99        3.62      5.55 o 
  -9   5   5      131.12      144.61     10.96 o 
  -8   5   5        6.80       -0.33      4.11 o 
  -7   5   5      187.27      156.87     21.00 o 
  -6   5   5      189.94      178.25     11.42 o 
  -5   5   5        4.34        7.58      4.18 o 
  -4   5   5      316.10      305.33     11.68 o 
  -3   5   5       12.16        5.27      3.54 o 
  -2   5   5      387.15      367.51     10.59 o 
  -1   5   5      206.11      202.11      8.49 o 
   0   5   5        0.02       -1.39      3.11 o 
   1   5   5       19.74       19.89      3.26 o 
   2   5   5        4.13        4.22      3.97 o 
   3   5   5        0.19       -2.73      3.27 o 
   4   5   5        0.84       -2.00      3.37 o 
   5   5   5        7.78        8.94      5.82 o 
   6   5   5        9.18        9.58      6.35 o 
   7   5   5        0.14        1.49      6.04 o 
   8   5   5       37.52       35.32      8.35 o 
   9   5   5        3.18        9.98      6.68 o 
 -10   6   5       72.34       74.35      8.96 o 
  -9   6   5       15.24       14.75      5.84 o 
  -8   6   5       63.08       52.70      7.41 o 
  -7   6   5        2.88        8.46      4.78 o 
  -6   6   5       63.19       54.52      7.00 o 
  -5   6   5       91.35       99.23      7.94 o 
  -4   6   5      278.79      280.15     11.16 o 
  -3   6   5      513.85      536.30     12.01 o 
  -2   6   5      115.67      122.74      7.52 o 
  -1   6   5       20.91       24.65      3.95 o 
   0   6   5       50.59       52.73      6.65 o 
   1   6   5       18.03       11.28      4.57 o 
   2   6   5        2.65        3.40      3.57 o 
   3   6   5       42.43       46.99      5.75 o 
   4   6   5       70.31       75.67      8.30 o 
   5   6   5        3.46        1.94      4.47 o 
   6   6   5      178.26      193.34     12.28 o 
   7   6   5        4.73        6.92      5.00 o 
   8   6   5        1.69       -6.10      4.91 o 
 -10   7   5        0.87        7.49      5.61 o 
  -9   7   5       42.88       36.20      7.03 o 
  -8   7   5       19.28       18.24      5.60 o 
  -7   7   5       10.25        5.38      4.24 o 
  -6   7   5       10.27       19.41      4.86 o 
  -5   7   5       90.27      100.68      8.68 o 
  -4   7   5      463.87      444.47     13.92 o 
  -3   7   5        5.67        6.90      3.98 o 
  -2   7   5      402.51      394.16     10.43 o 
  -1   7   5        0.44        4.71      3.29 o 
   0   7   5        4.96        2.04      3.44 o 
   1   7   5      191.04      196.94     10.40 o 
   2   7   5        8.35       21.00      5.14 o 
   3   7   5       13.84       16.46      4.52 o 
   4   7   5       16.54       20.87      4.76 o 
   5   7   5        6.92        8.55      4.03 o 
   6   7   5        3.89        5.86      4.37 o 
   7   7   5       85.72       87.62     10.47 o 
   8   7   5       16.21       26.87      8.60 o 
 -10   8   5        0.59       -0.45      5.62 o 
  -9   8   5        0.40        8.08      6.05 o 
  -8   8   5        4.13        6.87      5.17 o 
  -7   8   5      110.11       86.97      8.52 o 
  -6   8   5        0.13        0.40      3.87 o 
  -5   8   5       55.96       66.34      7.12 o 
  -4   8   5        3.16       -2.03      3.57 o 
  -3   8   5       25.04       19.70      4.78 o 
  -2   8   5        0.91       -5.24      6.55 o 
  -1   8   5       50.12       54.12      5.80 o 
   0   8   5       14.76       16.46      4.32 o 
   1   8   5        2.81        3.13      4.70 o 
   2   8   5       21.54       14.34      5.97 o 
   3   8   5       24.50       24.15      5.74 o 
   4   8   5       19.44       23.97      7.73 o 
   5   8   5       52.03       53.42      6.24 o 
   6   8   5        2.62        4.68      4.62 o 
   7   8   5        9.11        6.78      6.11 o 
   8   8   5        8.25        4.52      6.97 o 
  -9   9   5        0.57       -7.62      5.08 o 
  -8   9   5       10.09       11.72      7.71 o 
  -7   9   5        9.89       12.72     11.06 o 
  -6   9   5       19.25       10.91      6.06 o 
  -5   9   5       57.42       62.25      8.15 o 
  -4   9   5       21.55       18.60      5.61 o 
  -3   9   5      251.84      270.55     15.62 o 
  -2   9   5      116.27      107.26      9.02 o 
  -1   9   5       58.81       63.41      7.56 o 
   0   9   5       47.57       50.39      6.14 o 
   1   9   5       14.99       12.67      4.77 o 
   2   9   5       15.02        9.85      5.03 o 
   3   9   5       37.62       49.76      8.15 o 
   4   9   5       16.31       14.31      4.99 o 
   5   9   5        1.26        1.74      3.91 o 
   6   9   5        8.98        7.80      8.75 o 
   7   9   5       18.23        8.34      6.72 o 
  -9  10   5        9.21        4.79      8.16 o 
  -8  10   5        0.60       -1.50      6.18 o 
  -7  10   5       19.44       17.36      5.99 o 
  -6  10   5       36.79       25.04      6.62 o 
  -5  10   5        7.13        1.71      5.86 o 
  -4  10   5      125.63      127.49     10.98 o 
  -3  10   5      773.99      781.21     20.97 o 
  -2  10   5       59.10       51.23      7.46 o 
  -1  10   5        2.59        5.59      4.84 o 
   0  10   5       77.92       77.74      9.72 o 
   1  10   5        2.58       -1.18      4.68 o 
   2  10   5      169.19      179.71     11.37 o 
   3  10   5       14.04       10.33      5.92 o 
   4  10   5        0.31       -0.50      4.23 o 
   5  10   5       36.51       37.30      8.65 o 
   6  10   5       11.50        9.69     11.87 o 
   7  10   5        9.13       -5.89      8.82 o 
  -8  11   5        0.35        5.46      5.89 o 
  -7  11   5        6.13       19.03      6.96 o 
  -6  11   5        2.89        2.23      5.36 o 
  -5  11   5       23.20       10.57      5.67 o 
  -4  11   5        3.17        5.02      5.30 o 
  -3  11   5      153.24      117.40     10.33 o 
  -2  11   5       99.56       92.21      9.17 o 
  -1  11   5      116.12      132.17     10.20 o 
   0  11   5       11.96        6.50      6.41 o 
   1  11   5       29.55       20.62     11.28 o 
   2  11   5       11.97       14.92      5.56 o 
   3  11   5       24.39       21.41      5.95 o 
   4  11   5       15.83       10.14      9.39 o 
   5  11   5        1.76        0.52      6.33 o 
   6  11   5       59.96       71.51     25.76 o 
  -8  12   5        3.60       -3.37      9.31 o 
  -7  12   5        0.47       -2.19      5.34 o 
  -6  12   5        1.62        3.04      5.71 o 
  -5  12   5       23.05       21.10      8.64 o 
  -4  12   5       34.37       29.41      7.09 o 
  -3  12   5       46.87       49.03      7.75 o 
  -2  12   5       35.26       27.71      6.42 o 
  -1  12   5       24.23       30.35      8.36 o 
   0  12   5       87.36       80.69     10.80 o 
   1  12   5      198.95      205.71     14.86 o 
   2  12   5       47.24       47.19      7.36 o 
   3  12   5       93.16       74.77     10.97 o 
   4  12   5       20.27        6.61      6.88 o 
   5  12   5        9.73        1.07      6.85 o 
   6  12   5        0.10        3.05      7.29 o 
  -7  13   5        1.98       -2.01      5.92 o 
  -6  13   5        0.07        3.91      5.85 o 
  -5  13   5        3.33       -2.84      5.02 o 
  -4  13   5       48.77       49.19      8.43 o 
  -3  13   5       10.08        7.73      7.13 o 
  -2  13   5       36.63       29.59      6.82 o 
  -1  13   5        0.05        2.05      6.22 o 
   0  13   5        1.00        6.94      5.96 o 
   1  13   5        0.05        4.73      5.34 o 
   2  13   5       50.63       40.40     11.98 o 
   3  13   5       38.82       25.40      8.40 o 
   4  13   5        0.50       -1.87      6.48 o 
   5  13   5        0.48       -4.76      6.72 o 
  -6  14   5       27.34       26.64      9.30 o 
  -5  14   5        3.16       10.62      7.41 o 
  -4  14   5       10.88        0.53      5.64 o 
  -3  14   5       76.97       82.87     11.47 o 
  -2  14   5       52.02       61.39      9.03 o 
  -1  14   5        6.17       -5.60      7.25 o 
   0  14   5        5.42        5.62      6.06 o 
   1  14   5       80.34       54.71     19.69 o 
   2  14   5        3.06        7.43      8.25 o 
   3  14   5        9.44       10.81      9.54 o 
   4  14   5        5.08        4.90      7.58 o 
  -5  15   5       28.22       30.07      8.05 o 
  -4  15   5       45.92       37.68      8.49 o 
  -3  15   5        8.51        3.81      6.17 o 
  -2  15   5        0.72        0.30      5.37 o 
  -1  15   5        1.57        4.69      5.98 o 
   0  15   5        9.09       -1.83      6.42 o 
   1  15   5       15.12       36.17     20.49 o 
   2  15   5        1.36        1.36      6.15 o 
   3  15   5        0.10        0.78     19.37 o 
  -2  16   5       12.08        9.41      7.37 o 
  -1  16   5        7.90       11.47     12.06 o 
   0  16   5       19.05       24.21     10.20 o 
   1  16   5        9.66       27.06     11.58 o 
 -10   0   6        9.64       -7.33     10.51 o 
  -9   0   6       59.70       44.72     15.47 o 
  -8   0   6      119.18       88.71     13.17 o 
  -7   0   6      102.11       89.75     12.29 o 
  -6   0   6      268.51      294.37     18.45 o 
  -5   0   6        1.51        2.75      6.35 o 
  -4   0   6      359.34      343.89     28.89 o 
  -3   0   6       25.66       26.08      7.64 o 
  -2   0   6       33.94       41.52      6.38 o 
  -1   0   6      265.79      280.41     12.58 o 
   0   0   6      250.73      248.14     11.73 o 
   1   0   6       39.61       47.89      6.82 o 
   2   0   6        8.65        3.37      7.49 o 
   3   0   6        2.44        0.33     11.42 o 
   4   0   6     1106.35     1097.44     33.40 o 
   5   0   6      129.66      158.41     25.02 o 
   6   0   6       89.29       66.45     23.94 o 
   7   0   6       39.67       19.40      8.12 o 
   8   0   6       40.21       37.53     11.55 o 
 -10   1   6        3.99        2.30      9.57 o 
  -9   1   6       18.62        7.23      9.93 o 
  -8   1   6        4.31        7.08      9.32 o 
  -7   1   6       11.22        4.68      4.58 o 
  -6   1   6        0.33       -5.63      4.04 o 
  -5   1   6        1.54        4.95      4.51 o 
  -4   1   6       61.34       66.04      7.35 o 
  -3   1   6        0.70        5.87      4.39 o 
  -2   1   6        3.84        2.79      3.46 o 
  -1   1   6       37.41       36.29      4.42 o 
   0   1   6        0.02       -1.28      2.89 o 
   1   1   6        2.75       -1.27      2.90 o 
   2   1   6        1.08        4.97      4.12 o 
   3   1   6        4.97        6.18      4.53 o 
   4   1   6      723.49      708.18     19.14 o 
   5   1   6        3.15       -0.03      5.98 o 
   6   1   6       70.28       78.49      9.72 o 
   7   1   6        0.02        3.32      4.66 o 
   8   1   6        0.03        3.25      4.70 o 
 -10   2   6       10.40       -2.91      7.09 o 
  -9   2   6        3.89        9.74      6.09 o 
  -8   2   6       97.21       72.50     10.24 o 
  -7   2   6      146.18      152.66     13.12 o 
  -6   2   6      233.68      265.74     16.99 o 
  -5   2   6      149.24      144.21      9.64 o 
  -4   2   6      584.34      594.78     13.89 o 
  -3   2   6        1.96        0.23      3.21 o 
  -2   2   6       28.23       26.73      4.58 o 
  -1   2   6      276.52      273.51      9.74 o 
   0   2   6       45.71       50.83      4.85 o 
   1   2   6       20.12       17.34      4.62 o 
   2   2   6       69.74       71.66      6.59 o 
   3   2   6       14.08       15.22      4.78 o 
   4   2   6      935.41     1004.31     22.76 o 
   5   2   6       70.43       68.28      8.39 o 
   6   2   6        6.76       14.45      5.35 o 
   7   2   6        4.46       -0.57      4.89 o 
   8   2   6        2.69        2.99      8.28 o 
 -10   3   6        1.55        5.25     13.94 o 
  -9   3   6        0.03       -3.77      7.32 o 
  -8   3   6        0.00       -3.43      5.27 o 
  -7   3   6        0.11        4.85      5.78 o 
  -6   3   6       11.67       12.42      5.96 o 
  -5   3   6      146.78      153.66     12.54 o 
  -4   3   6       28.24       23.72      4.69 o 
  -3   3   6       54.18       49.94      5.69 o 
  -2   3   6      208.45      218.34      9.57 o 
  -1   3   6       76.23       77.84      6.42 o 
   0   3   6       35.18       37.14      5.20 o 
   1   3   6        6.13        5.76      3.59 o 
   2   3   6       10.05        7.23      3.92 o 
   3   3   6        6.14        5.22      4.47 o 
   4   3   6      248.66      218.29     13.15 o 
   5   3   6       30.37       34.59      6.48 o 
   6   3   6        1.44        1.37      4.24 o 
   7   3   6        0.02        6.74      4.69 o 
   8   3   6        1.20        7.41      5.82 o 
 -10   4   6        0.87       -0.53      5.83 o 
  -9   4   6       21.28       15.68      6.99 o 
  -8   4   6        2.65       -6.58      5.15 o 
  -7   4   6        5.14        6.17      6.35 o 
  -6   4   6       18.67       21.18      5.86 o 
  -5   4   6       73.19       73.08      7.95 o 
  -4   4   6        0.00        0.71      3.22 o 
  -3   4   6        0.67        7.47      3.77 o 
  -2   4   6        5.28        6.93      3.61 o 
  -1   4   6       15.22       19.98      4.33 o 
   0   4   6      213.44      197.40      9.00 o 
   1   4   6        4.77       -1.65      3.94 o 
   2   4   6        1.96        2.71      3.49 o 
   3   4   6        5.87        3.25      5.29 o 
   4   4   6        1.58        2.37      4.03 o 
   5   4   6       26.74       28.32      6.56 o 
   6   4   6       17.69       20.88      9.14 o 
   7   4   6        3.19        5.85      4.95 o 
   8   4   6        8.22       12.32      5.82 o 
 -10   5   6        5.86        4.54     10.13 o 
  -9   5   6       19.87       25.68      7.47 o 
  -8   5   6       11.31       14.37      6.84 o 
  -7   5   6       24.91       30.16      6.81 o 
  -6   5   6      100.25       99.60     15.23 o 
  -5   5   6       12.34        5.71      4.19 o 
  -4   5   6       28.57       16.09      7.26 o 
  -3   5   6      144.88      156.26      8.64 o 
  -2   5   6       11.68        2.38      3.52 o 
  -1   5   6       11.05        6.62      3.82 o 
   0   5   6       51.81       60.62      7.16 o 
   1   5   6        4.49        0.63      3.85 o 
   2   5   6        1.92        3.66      5.90 o 
   3   5   6       30.88       28.79      5.93 o 
   4   5   6       10.80       14.72      5.04 o 
   5   5   6       24.27        7.81     10.10 o 
   6   5   6        0.55       -2.59      4.07 o 
   7   5   6       13.06        9.85     10.67 o 
   8   5   6        1.16       -1.34      7.17 o 
  -9   6   6        1.07        2.75      5.85 o 
  -8   6   6        0.32       10.14      4.41 o 
  -7   6   6        2.29        4.32      4.35 o 
  -6   6   6       89.58       97.78      9.50 o 
  -5   6   6        6.68        3.76      3.74 o 
  -4   6   6      131.94      133.87     11.65 o 
  -3   6   6      510.70      502.96     18.46 o 
  -2   6   6       21.20       14.31      4.08 o 
  -1   6   6        0.59        0.66      3.27 o 
   0   6   6       22.70       11.86      5.63 o 
   1   6   6        3.16        6.07      4.18 o 
   2   6   6       95.97       96.28      8.65 o 
   3   6   6       56.57       47.38      6.93 o 
   4   6   6       98.57       98.46      9.19 o 
   5   6   6       23.73       14.38      6.84 o 
   6   6   6        9.84       13.17      5.60 o 
   7   6   6        1.14        8.92      5.56 o 
  -9   7   6        0.00       -4.15      5.44 o 
  -8   7   6        0.28       -4.24      4.44 o 
  -7   7   6        3.13        3.50      4.13 o 
  -6   7   6       48.20       36.42      6.10 o 
  -5   7   6       48.14       39.24      6.01 o 
  -4   7   6       14.61       12.20      4.25 o 
  -3   7   6      510.85      500.75     14.34 o 
  -2   7   6      242.03      241.47     10.80 o 
  -1   7   6       82.67       70.83      6.59 o 
   0   7   6       10.25       11.67      4.67 o 
   1   7   6        5.26       -3.98      3.86 o 
   2   7   6      116.12      128.48      9.97 o 
   3   7   6       14.23        8.31      4.65 o 
   4   7   6        6.36        7.79      5.66 o 
   5   7   6        8.16       13.25     10.32 o 
   6   7   6       19.18       14.27      8.11 o 
   7   7   6       22.82       38.72     10.53 o 
  -9   8   6        5.71        5.08      5.12 o 
  -8   8   6        4.64       -0.38      4.81 o 
  -7   8   6       20.89       15.17      5.13 o 
  -6   8   6      147.51      158.86     11.06 o 
  -5   8   6       48.35       69.53      7.45 o 
  -4   8   6       12.74       12.42      4.61 o 
  -3   8   6       27.18       25.65     10.18 o 
  -2   8   6       68.73       67.16      8.84 o 
  -1   8   6       33.61       34.59      7.01 o 
   0   8   6        2.43        2.54      4.99 o 
   1   8   6       85.03       75.15      9.61 o 
   2   8   6      116.16       94.45      9.24 o 
   3   8   6       47.14       30.08      9.24 o 
   4   8   6       39.19       49.06     13.66 o 
   5   8   6        0.14        4.33      7.13 o 
   6   8   6        0.99       -1.18      5.40 o 
   7   8   6        0.62       -8.10      5.50 o 
  -8   9   6        1.38        1.54      5.58 o 
  -7   9   6       38.24       40.07      7.17 o 
  -6   9   6        4.27        6.60      4.68 o 
  -5   9   6       36.38       23.50      5.61 o 
  -4   9   6      162.27      190.91     11.24 o 
  -3   9   6      103.47       92.14      9.26 o 
  -2   9   6        1.28        1.16      4.22 o 
  -1   9   6       10.74       15.07      6.04 o 
   0   9   6       11.86       21.33      5.56 o 
   1   9   6        1.32        1.51      4.34 o 
   2   9   6      190.96      200.12     13.89 o 
   3   9   6        0.25       -5.07      3.97 o 
   4   9   6        1.46       -0.04      4.31 o 
   5   9   6        2.30        4.95      5.80 o 
   6   9   6        4.30        0.20      7.90 o 
  -8  10   6        0.71       -7.57      5.05 o 
  -7  10   6       10.01       17.60      6.62 o 
  -6  10   6       37.57       32.58     11.75 o 
  -5  10   6        7.15        0.69      5.10 o 
  -4  10   6       13.25       13.44      5.75 o 
  -3  10   6        1.11        1.57      4.84 o 
  -2  10   6        3.63        1.92      4.57 o 
  -1  10   6        1.54       -1.59      4.90 o 
   0  10   6        2.97        1.24      5.06 o 
   1  10   6        1.35        7.79      4.80 o 
   2  10   6       19.71       10.79      8.38 o 
   3  10   6        0.60        6.95      5.15 o 
   4  10   6        4.39        5.64      7.81 o 
   5  10   6        0.10       11.44      8.57 o 
   6  10   6       16.05        5.32      8.64 o 
  -7  11   6       20.65       29.00      7.57 o 
  -6  11   6       34.59       20.90      8.48 o 
  -5  11   6       17.37       12.36      6.07 o 
  -4  11   6       19.48       15.11      5.98 o 
  -3  11   6        8.28        6.16      5.21 o 
  -2  11   6       18.45       17.81      6.20 o 
  -1  11   6       80.12       74.50     10.70 o 
   0  11   6        2.99        2.53      5.99 o 
   1  11   6       36.51       36.72      7.74 o 
   2  11   6       30.49       38.90      7.58 o 
   3  11   6       71.86       59.13      8.37 o 
   4  11   6        0.20        7.58      6.16 o 
   5  11   6        3.74       -3.90      8.89 o 
  -6  12   6        6.47       17.94      7.01 o 
  -5  12   6        0.49       -3.23      5.51 o 
  -4  12   6        1.91       -4.13      5.85 o 
  -3  12   6       47.69       37.64      7.69 o 
  -2  12   6        1.27        9.45      6.65 o 
  -1  12   6        4.72       -0.96      6.06 o 
   0  12   6        0.53       -2.30      9.30 o 
   1  12   6       18.51       10.66     11.52 o 
   2  12   6        5.39        9.07      8.95 o 
   3  12   6       47.40       36.04      9.76 o 
   4  12   6       11.76        1.50      9.97 o 
  -5  13   6        0.19       -8.05      5.70 o 
  -4  13   6        3.10       15.88      7.75 o 
  -3  13   6       25.03       26.52      7.07 o 
  -2  13   6        0.94       -2.54      5.90 o 
  -1  13   6        5.28       -3.11      6.05 o 
   0  13   6        9.66       -0.37      5.95 o 
   1  13   6        5.46       -6.54      5.75 o 
   2  13   6        7.88       17.77      9.52 o 
   3  13   6       21.43       10.66      9.23 o 
  -4  14   6        0.23        0.54      5.96 o 
  -3  14   6        2.36        3.14      6.65 o 
  -2  14   6        3.94       -3.52      6.94 o 
  -1  14   6        0.76       -4.64      6.42 o 
   0  14   6       21.04       18.85      8.06 o 
   1  14   6       11.03        0.09      8.21 o 
   2  14   6        4.85        6.36      8.90 o 
  -1  15   6       11.85        0.10      7.38 o 
  -9   1   7       17.30       19.36      8.83 o 
  -8   1   7       12.43       23.09      7.75 o 
  -7   1   7       80.67       87.61     11.45 o 
  -6   1   7       38.95       40.61      6.71 o 
  -5   1   7       23.96       16.00      5.22 o 
  -4   1   7      104.69      112.61      9.39 o 
  -3   1   7       10.94        8.38      5.68 o 
  -2   1   7        3.73        7.78      4.31 o 
  -1   1   7        6.15        1.25      4.33 o 
   0   1   7        8.09        7.05      4.19 o 
   1   1   7       12.27       15.75      6.01 o 
   2   1   7        4.51        0.20      5.37 o 
   3   1   7      119.72      116.99      9.91 o 
   4   1   7       10.05        8.28      4.85 o 
   5   1   7       47.04       62.48      8.21 o 
   6   1   7        7.21        8.35      5.21 o 
   7   1   7       48.91       50.28      8.41 o 
  -9   2   7        6.46       -2.00      5.43 o 
  -8   2   7       44.09       49.45      9.69 o 
  -7   2   7       44.74       52.13      9.49 o 
  -6   2   7        1.04        1.64      5.50 o 
  -5   2   7      275.45      285.08     13.47 o 
  -4   2   7      270.34      289.93     16.13 o 
  -3   2   7      165.37      180.79     10.82 o 
  -2   2   7        2.70        4.73      3.48 o 
  -1   2   7        0.01        3.26      4.15 o 
   0   2   7        1.89        4.13      4.51 o 
   1   2   7        3.32        8.34      5.36 o 
   2   2   7       18.56       19.00      6.01 o 
   3   2   7        0.06       -0.01      4.06 o 
   4   2   7        6.03        4.07      4.79 o 
   5   2   7       12.00       19.74      6.26 o 
   6   2   7       67.21       66.62     13.71 o 
   7   2   7       30.50       25.57      6.96 o 
  -9   3   7        0.06        3.00      6.88 o 
  -8   3   7        3.88        7.92      6.99 o 
  -7   3   7       36.40       31.20      8.56 o 
  -6   3   7        0.67       -0.74      6.60 o 
  -5   3   7       22.86       18.21      5.04 o 
  -4   3   7      103.25      115.37      9.47 o 
  -3   3   7      374.75      409.57     14.38 o 
  -2   3   7       68.92       74.74      6.89 o 
  -1   3   7      158.39      160.91      9.03 o 
   0   3   7       23.32       25.31      5.50 o 
   1   3   7      162.17      163.35     10.56 o 
   2   3   7       23.65       28.94      7.25 o 
   3   3   7       35.37       33.49      8.10 o 
   4   3   7       55.79       76.99      8.85 o 
   5   3   7       15.04       11.74      5.40 o 
   6   3   7       56.49       53.18      8.49 o 
   7   3   7        4.76       27.35      6.90 o 
  -9   4   7        0.01        9.04      7.25 o 
  -8   4   7        0.98       -4.42      6.70 o 
  -7   4   7       48.67       33.90      8.70 o 
  -6   4   7       11.32        0.46      5.60 o 
  -5   4   7        6.75        1.79      5.50 o 
  -4   4   7      280.71      283.19     13.26 o 
  -3   4   7       58.23       63.39      6.54 o 
  -2   4   7        0.98       -1.03      3.32 o 
  -1   4   7        4.50        3.16      3.62 o 
   0   4   7        2.76        2.03      3.51 o 
   1   4   7      308.69      311.08     13.82 o 
   2   4   7        0.81        0.64      5.23 o 
   3   4   7       72.45       84.64     18.99 o 
   4   4   7       76.46       72.31     12.25 o 
   5   4   7       16.37        6.05      8.94 o 
   6   4   7       23.28       10.91      5.83 o 
   7   4   7        4.47        7.29      6.79 o 
  -9   5   7        5.12       14.21      6.36 o 
  -8   5   7        5.50        5.61      6.24 o 
  -7   5   7       13.33        9.13      8.13 o 
  -6   5   7        0.02        1.69      5.70 o 
  -5   5   7       85.97       92.48     11.36 o 
  -4   5   7       56.62       55.61      7.78 o 
  -3   5   7        1.62        2.57      3.73 o 
  -2   5   7       80.37       74.41      7.46 o 
  -1   5   7       29.38       28.79      6.07 o 
   0   5   7        9.21        6.59      4.38 o 
   1   5   7      134.62      123.20     10.06 o 
   2   5   7       90.37       94.20     11.08 o 
   3   5   7      142.86      174.47     22.64 o 
   4   5   7       10.91        8.61      6.18 o 
   5   5   7       15.54       21.44      7.57 o 
   6   5   7        0.80        1.96      5.15 o 
  -8   6   7        0.54        3.86      5.31 o 
  -7   6   7        0.03        7.59      5.20 o 
  -6   6   7       72.45       90.15     11.68 o 
  -5   6   7       11.15       19.49      6.01 o 
  -4   6   7        7.28        6.57      5.03 o 
  -3   6   7      101.99      117.66      9.91 o 
  -2   6   7       31.92       31.97      6.18 o 
  -1   6   7       30.18       22.20      5.95 o 
   0   6   7       22.52       18.92      5.33 o 
   1   6   7       57.80       55.62      7.49 o 
   2   6   7       38.46       40.99      6.79 o 
   3   6   7       38.76       34.03      7.93 o 
   4   6   7       85.26      104.51     16.13 o 
   5   6   7        9.49        7.13      6.78 o 
   6   6   7        3.24        3.83      6.61 o 
  -8   7   7        1.75       -4.45      7.19 o 
  -7   7   7       34.91       51.79      8.43 o 
  -6   7   7       13.87        5.27      5.11 o 
  -5   7   7        2.31       -0.61      3.79 o 
  -4   7   7       17.34        7.82      4.45 o 
  -3   7   7       47.69       47.10      6.44 o 
  -2   7   7      125.40      131.02      9.01 o 
  -1   7   7       11.94        7.09      6.76 o 
   0   7   7       30.42       24.31      8.25 o 
   1   7   7        0.05       -1.35      4.17 o 
   2   7   7        0.72       -0.49      4.42 o 
   3   7   7       26.09       37.50      8.40 o 
   4   7   7        4.85        4.64      5.55 o 
   5   7   7        0.00        1.36      5.46 o 
   6   7   7        6.23        2.51      6.92 o 
  -8   8   7       20.83       25.06      7.19 o 
  -7   8   7       19.57       29.03      6.76 o 
  -6   8   7       24.93       21.54      5.95 o 
  -5   8   7       11.23       14.34      5.14 o 
  -4   8   7        1.80        6.58      4.06 o 
  -3   8   7        1.79        7.18      4.27 o 
  -2   8   7        0.64        0.72      4.01 o 
  -1   8   7       14.92        9.85      5.83 o 
   0   8   7        6.81        5.05      4.68 o 
   1   8   7       17.83        4.52      8.11 o 
   2   8   7        3.33        1.55      4.84 o 
   3   8   7        5.39        1.38      6.01 o 
   4   8   7        0.00       -1.40      5.73 o 
   5   8   7        3.28        2.43      6.24 o 
  -7   9   7        6.91        7.43      5.29 o 
  -6   9   7        3.17        3.93      4.99 o 
  -5   9   7        5.68        4.65      4.61 o 
  -4   9   7       34.98       31.01      6.28 o 
  -3   9   7       38.77       32.46      6.18 o 
  -2   9   7       45.63       43.52      9.02 o 
  -1   9   7       19.14       27.92      7.66 o 
   0   9   7        0.94        4.34      5.35 o 
   1   9   7        1.13        3.36      5.03 o 
   2   9   7       61.67       35.63      7.30 o 
   3   9   7        0.09        9.31      6.95 o 
   4   9   7       11.90        4.57      9.81 o 
   5   9   7       18.03        9.06     15.15 o 
  -6  10   7        0.87       17.98      6.64 o 
  -5  10   7        1.39       12.91      6.33 o 
  -4  10   7        5.72        3.00      5.31 o 
  -3  10   7       16.98       13.46      6.40 o 
  -2  10   7      144.38      122.52     13.55 o 
  -1  10   7       54.25       52.90      9.21 o 
   0  10   7        4.58        7.48      5.67 o 
   1  10   7       23.68       11.37      6.69 o 
   2  10   7        9.11        8.00      5.48 o 
   3  10   7       23.21       24.20      7.11 o 
   4  10   7        5.07       -0.79      6.80 o 
  -6  11   7        5.63       13.74      7.12 o 
  -5  11   7        0.52       -7.63      5.08 o 
  -4  11   7       16.22        2.96      5.78 o 
  -3  11   7        7.67        2.36      7.36 o 
  -2  11   7       12.93       15.29      7.53 o 
  -1  11   7       18.95       14.51      7.26 o 
   0  11   7        4.28        4.22      7.38 o 
   1  11   7        0.44        1.21      6.13 o 
   2  11   7        1.13       -1.64      6.09 o 
   3  11   7       19.21       30.13      7.81 o 
  -4  12   7        0.17        0.18      5.69 o 
  -3  12   7        6.39        4.92      7.52 o 
  -2  12   7       13.46       10.91      7.45 o 
  -1  12   7        3.91        2.70      6.80 o 
   0  12   7       14.64       12.32      7.31 o 
   1  12   7       33.38       19.05     12.04 o 
   2  12   7       16.47       12.84      7.40 o 
  -2  13   7        2.27        6.79      7.80 o 
  -1  13   7        0.01       -3.49      6.35 o 
   0  13   7        6.04        3.74      7.20 o 
  -8   0   8       10.66        1.46     13.80 o 
  -7   0   8       17.24       15.25     16.38 o 
  -6   0   8        9.91       11.97      7.34 o 
  -5   0   8      753.44      792.04     30.96 o 
  -4   0   8      293.07      305.19     27.20 o 
  -3   0   8       15.32       11.85      7.29 o 
  -2   0   8       64.84       69.79     19.60 o 
  -1   0   8      106.39      124.19     14.70 o 
   0   0   8      109.96       72.09     17.66 o 
   1   0   8      191.00      153.47     25.93 o 
   2   0   8       32.08       20.60     14.02 o 
   3   0   8       33.13       47.15     11.20 o 
   4   0   8        9.96        3.37      7.39 o 
   5   0   8       27.91       24.89     18.99 o 
  -8   1   8        5.48        2.53      9.77 o 
  -7   1   8        2.49       -3.13      6.25 o 
  -6   1   8       20.81       16.39      5.67 o 
  -5   1   8       43.44       41.22      7.30 o 
  -4   1   8       51.57       76.39      8.81 o 
  -3   1   8        6.56        9.25      5.26 o 
  -2   1   8        3.39        3.19      4.49 o 
  -1   1   8        2.90        2.48      5.56 o 
   0   1   8       12.64        7.49      7.55 o 
   1   1   8        0.32       -2.54      7.11 o 
   2   1   8       14.85       15.48      7.00 o 
   3   1   8        4.34        5.25      5.73 o 
   4   1   8        0.06        0.53      7.03 o 
   5   1   8       12.74       12.42      6.12 o 
  -8   2   8       24.45       21.74     10.51 o 
  -7   2   8        0.02       14.89      7.10 o 
  -6   2   8       32.06       33.94      8.62 o 
  -5   2   8      277.91      286.75     14.70 o 
  -4   2   8        8.66       13.86      5.40 o 
  -3   2   8        0.83       -3.73      4.14 o 
  -2   2   8       11.03        7.55      5.03 o 
  -1   2   8       86.33       71.88     10.65 o 
   0   2   8        2.78       -9.06      6.04 o 
   1   2   8       36.45       34.45      7.90 o 
   2   2   8        0.00       -1.51      5.34 o 
   3   2   8        9.17       11.96     11.54 o 
   4   2   8       20.77       26.04      8.48 o 
   5   2   8      109.77      130.50     14.76 o 
  -8   3   8        0.19       -1.32      7.63 o 
  -7   3   8        0.31       11.92      7.21 o 
  -6   3   8        0.74       -1.32     11.94 o 
  -5   3   8        8.40       15.03      7.05 o 
  -4   3   8       53.85       46.15      7.28 o 
  -3   3   8        1.48       13.37      4.82 o 
  -2   3   8       17.18       25.88      7.01 o 
  -1   3   8        1.13        3.86      5.41 o 
   0   3   8        3.19        2.07      4.27 o 
   1   3   8        2.82       -1.29      5.28 o 
   2   3   8        4.87        0.47      5.04 o 
   3   3   8        0.54        3.39      7.92 o 
   4   3   8       21.88       22.12     10.23 o 
   5   3   8       17.36       21.51     10.22 o 
  -7   4   8        0.00       -5.23      6.10 o 
  -6   4   8        4.50       -2.97      5.82 o 
  -5   4   8        3.69       -1.65      5.07 o 
  -4   4   8       34.22       23.71     10.49 o 
  -3   4   8        2.70        2.02      4.53 o 
  -2   4   8        1.20        1.43      5.03 o 
  -1   4   8        6.12        8.82      4.79 o 
   0   4   8        9.35       10.88      5.13 o 
   1   4   8       34.58       33.62      8.01 o 
   2   4   8        3.89       -3.56      7.73 o 
   3   4   8       32.48       24.14     10.95 o 
   4   4   8       31.04       31.49      9.02 o 
   5   4   8        0.07        7.81      7.21 o 
  -7   5   8        4.65       -8.44      7.60 o 
  -6   5   8       14.03       15.56      7.47 o 
  -5   5   8        3.08       -1.47      5.61 o 
  -4   5   8       38.09       34.80      8.56 o 
  -3   5   8        2.54        5.42      5.70 o 
  -2   5   8        0.00       -6.85      4.56 o 
  -1   5   8        1.62        1.88      5.35 o 
   0   5   8       42.01       40.64      8.58 o 
   1   5   8        0.26       -1.25      4.98 o 
   2   5   8        5.98       20.21      7.12 o 
   3   5   8       19.79       26.20      9.95 o 
   4   5   8       19.08        3.83     12.05 o 
  -7   6   8        0.07        2.28      5.52 o 
  -6   6   8        1.69        3.21      7.35 o 
  -5   6   8       29.56       25.89      8.60 o 
  -4   6   8        0.09        4.85      5.56 o 
  -3   6   8        0.44       -3.42      5.09 o 
  -2   6   8        0.00        1.82      5.13 o 
  -1   6   8       25.27       28.04      6.43 o 
   0   6   8        0.61       -3.23      4.27 o 
   1   6   8       22.09       21.68      8.02 o 
   2   6   8       14.64       17.94      6.48 o 
   3   6   8        0.97        6.57      6.35 o 
   4   6   8       25.67       25.27      9.92 o 
  -6   7   8       13.80       23.64      6.94 o 
  -5   7   8        5.48        4.32      5.14 o 
  -4   7   8        3.68       -1.98      4.24 o 
  -3   7   8       25.17       33.94      5.96 o 
  -2   7   8        2.43       -9.58      7.69 o 
  -1   7   8        2.67       -4.53      6.25 o 
   0   7   8        0.61        3.43      5.16 o 
   1   7   8        1.09       -0.61      5.49 o 
   2   7   8        6.03       18.47      7.77 o 
   3   7   8        1.90        2.49      6.16 o 
   4   7   8        0.22        7.70      6.31 o 
  -6   8   8        6.53        9.18      5.97 o 
  -5   8   8        4.47        5.44      5.80 o 
  -4   8   8        2.32        9.26      4.59 o 
  -3   8   8        1.46       -4.16      6.99 o 
  -2   8   8        2.92       -1.83      5.96 o 
  -1   8   8        0.02        8.96      6.40 o 
   0   8   8       13.96       10.57      6.71 o 
   1   8   8        9.99       19.18      7.78 o 
   2   8   8       17.73       11.65      7.88 o 
   3   8   8       49.93       64.32     25.96 o 
  -5   9   8        0.02       -1.42      4.57 o 
  -4   9   8        5.83        7.57      5.40 o 
  -3   9   8       63.91       69.76     11.80 o 
  -2   9   8       15.69       18.88      7.56 o 
  -1   9   8       27.69       23.28      7.97 o 
   0   9   8        0.00        6.84      6.64 o 
   1   9   8       24.64       20.40      6.89 o 
   2   9   8       69.96       87.14     12.48 o 
  -4  10   8        3.81       12.16      6.63 o 
  -3  10   8       18.84       11.99      7.98 o 
  -2  10   8        1.92        7.16      6.69 o 
  -1  10   8       23.22       28.45      8.34 o 
   0  10   8        1.58       -0.19      6.33 o 
   1  10   8        2.57       -2.56      6.03 o 
  -6   1   9       32.40       29.13      8.80 o 
  -5   1   9        8.19        6.11      5.22 o 
  -4   1   9        0.99        3.31      4.71 o 
  -3   1   9      104.13       96.27     10.45 o 
  -2   1   9       10.89        8.17      6.01 o 
  -1   1   9        0.46        0.19      7.15 o 
   0   1   9        9.64        6.61      8.15 o 
   1   1   9       23.69       17.61      9.75 o 
   2   1   9        0.45       -1.75      8.98 o 
   3   1   9        0.32        2.85     10.46 o 
  -6   2   9        0.53        5.60      6.89 o 
  -5   2   9        0.70       -6.73      5.83 o 
  -4   2   9        0.01        3.79      4.97 o 
  -3   2   9        0.04       -3.25      4.59 o 
  -2   2   9        2.13        3.80     10.20 o 
  -1   2   9        2.24        5.76      7.09 o 
   0   2   9       39.15       43.62     12.23 o 
   1   2   9       22.06       -1.88      9.06 o 
   2   2   9        0.46       -2.19      9.22 o 
   3   2   9        0.69        6.83      8.49 o 
  -6   3   9        0.35        1.47      6.93 o 
  -5   3   9       16.95       12.73      6.95 o 
  -4   3   9        2.88        5.23      6.62 o 
  -3   3   9        0.10       -2.29      4.54 o 
  -2   3   9        2.42        0.75      6.53 o 
  -1   3   9       23.69       20.99     10.59 o 
   0   3   9       19.63       21.50      9.31 o 
   1   3   9       34.28       31.80     24.83 o 
   2   3   9       26.46       17.12     15.34 o 
  -5   4   9       58.23       46.46     15.85 o 
  -4   4   9       51.44       52.17     10.48 o 
  -3   4   9        3.01        9.66      5.73 o 
  -2   4   9       13.63       15.38      7.60 o 
  -1   4   9        3.50       14.61      6.98 o 
   0   4   9       37.19       40.43     28.24 o 
   1   4   9        0.14       14.14      9.27 o 
   2   4   9       28.60       26.92      7.99 o 
  -5   5   9       26.02       23.58      8.48 o 
  -4   5   9        0.03        0.57      6.21 o 
  -3   5   9        8.43       18.42      9.27 o 
  -2   5   9       30.71       12.51      7.04 o 
  -1   5   9        2.63        6.38      6.12 o 
   0   5   9       15.90        6.45     10.30 o 
   1   5   9       17.92       27.16      9.08 o 
   2   5   9        1.50        3.56      6.35 o 
  -4   6   9        3.52       22.73      9.87 o 
  -3   6   9        0.02        1.73      7.65 o 
  -2   6   9        4.58        2.11      6.75 o 
  -1   6   9       19.08       19.90      8.95 o 
   0   6   9        6.80       10.53      7.50 o 
   1   6   9        0.15       -2.70      9.47 o 
  -3   7   9        4.84        2.94      7.97 o 
  -2   7   9        3.08       -5.48      8.04 o 
  -1   7   9       34.79       36.98     10.10 o 
   0   7   9        8.43       21.53      8.27 o 
                                                 
